# Supplementary material for: A MYCN-independent mechanism mediating secretome reprogramming and metastasis in MYCN-amplified neuroblastoma
Source: Sci Adv. 2023 Aug 23;9(34):eadg6693. doi: 10.1126/sciadv.adg6693 (PMC10446492; doi:10.1126/sciadv.adg6693)
Supplement: Supplementary file 2 — Tables S1 to S14 [file sciadv.adg6693_tables_s1_to_s14.zip]

Archive with 1 entries (1 files):
- adg6693_Tables_S1_to_S14.xlsx
