# Supplementary material for: A MYCN-independent mechanism mediating secretome reprogramming and metastasis in MYCN-amplified neuroblastoma
Source: Sci Adv. 2023 Aug 23;9(34):eadg6693. doi: 10.1126/sciadv.adg6693 (PMC10446492; doi:10.1126/sciadv.adg6693)
Supplement: Supplementary file 2 — Tables S1 to S14 [file sciadv.adg6693_tables_s1_to_s14.zip › adg6693_Tables_S1_to_S14.xlsx]

## Sheet: Table S1
RNA-seq in Kelly cells +/- GREB1 KD.
Gene symbol	baseMean	log2FoldChange	lfcSE	stat	pvalue	padj	minus Log10padj	ensg
RPL23AP60	7.055	6.08593	1.41735	4.29388	1.75577e-05	0.000112575	3.94856	ENSG00000213147.3
NPAS4	29.919	3.77149	0.616004	6.1225	9.21188e-10	1.2629e-08	7.89863	ENSG00000174576.10
PAPPA2	28.0301	3.7571	0.631584	5.94869	2.70294e-09	3.41962e-08	7.46602	ENSG00000116183.11
ODAD3	12.2352	3.43806	0.83912	4.09722	4.18138e-05	0.000244723	3.61132	ENSG00000198003.12
EPPK1	32.4772	2.81803	0.461069	6.11194	9.84283e-10	1.34128e-08	7.87248	ENSG00000261150.3
CFAP206	15.6539	2.46855	0.659815	3.74128	0.000183089	0.000923987	3.03433	ENSG00000272514.6
DNAH7	37.3582	2.44154	0.477071	5.11777	3.09175e-07	2.78974e-06	5.55444	ENSG00000118997.14
KLHL1	14.151	2.21763	0.654208	3.3898	0.000699435	0.0029967	2.52336	ENSG00000150361.12
CIBAR2	12.5112	2.20879	0.656214	3.36596	0.000762787	0.00321854	2.49234	ENSG00000153789.13
AMHR2	10.1479	2.17114	0.784838	2.76635	0.00566873	0.0184967	1.73291	ENSG00000135409.11
CCR10	163.235	2.12857	0.197414	10.7823	4.17494e-27	3.12598e-25	24.505	ENSG00000184451.5
LOXL4	22.599	2.02246	0.503189	4.01929	5.8374e-05	0.000329868	3.48166	ENSG00000138131.4
IFI35	30.801	1.97699	0.429359	4.60452	4.13416e-06	3.00445e-05	4.52223	ENSG00000068079.8
FHIP1A	337.792	1.92727	0.170312	11.3161	1.09178e-29	9.49907e-28	27.0223	ENSG00000164142.16
NTNG2	392.039	1.91934	0.162994	11.7755	5.21957e-32	5.21087e-30	29.2831	ENSG00000196358.11
LRRC73	17.9267	1.91564	0.575486	3.32874	0.000872391	0.00363085	2.43999	ENSG00000204052.4
ELFN1	16.8919	1.91314	0.578344	3.30797	0.000939763	0.00388013	2.41115	ENSG00000225968.7
BMF	427.953	1.9034	0.143752	13.2409	5.093e-40	8.26232e-38	37.0829	ENSG00000104081.14
ZBTB47	153.631	1.90108	0.203716	9.33204	1.03848e-20	4.72905e-19	18.3252	ENSG00000114853.15
HELZ2	60.4633	1.88469	0.358671	5.25466	1.48297e-07	1.40914e-06	5.85105	ENSG00000130589.16
IFFO2	41.2597	1.87638	0.403001	4.65601	3.22389e-06	2.40579e-05	4.61874	ENSG00000169991.11
TUBA8	32.488	1.8572	0.530945	3.49792	0.000468902	0.00211305	2.67509	ENSG00000183785.16
KLF4	52.2642	1.85143	0.348089	5.31885	1.04425e-07	1.02737e-06	5.98827	ENSG00000136826.15
TTN	32.3115	1.84144	0.683834	2.69281	0.00708519	0.0223378	1.65096	ENSG00000155657.28
NEK10	20.6712	1.83254	0.511826	3.58041	0.000343061	0.00160832	2.79363	ENSG00000163491.16
SYT9-AS1	62.5861	1.82584	0.320308	5.70026	1.19628e-08	1.38314e-07	6.85914	ENSG00000251364.7
KIAA1614	149.19	1.82562	0.218486	8.35577	6.50069e-17	2.16328e-15	14.6649	ENSG00000135835.12
TAP2	107.241	1.81735	0.361958	5.02088	5.14351e-07	4.43795e-06	5.35282	ENSG00000204267.16
DRC3	35.0314	1.80503	0.431363	4.18448	2.85823e-05	0.000173679	3.76025	ENSG00000171962.18
ZHX2	422.286	1.79258	0.147145	12.1825	3.85496e-34	4.54826e-32	31.3422	ENSG00000178764.8
DNAH10	117.875	1.77168	0.293286	6.04079	1.53366e-09	2.01563e-08	7.69559	ENSG00000197653.16
ARHGDIB	21.2379	1.76712	0.500961	3.52747	0.000419558	0.001919	2.71693	ENSG00000111348.9
CDS1	22.1001	1.74969	0.498696	3.50852	0.000450605	0.00204241	2.68986	ENSG00000163624.6
FAM124B	16.2893	1.71183	0.583242	2.93503	0.00333516	0.0116881	1.93226	ENSG00000124019.10
CDC42EP2	91.1547	1.68561	0.279163	6.0381	1.5594e-09	2.04774e-08	7.68873	ENSG00000149798.5
LRRN4	46.5184	1.68463	0.396074	4.25333	2.10617e-05	0.000132371	3.87821	ENSG00000125872.8
IGFN1	24.7975	1.67618	0.478527	3.50279	0.000460413	0.00208065	2.6818	ENSG00000163395.17
DUSP5	110.697	1.64709	0.228532	7.20728	5.70795e-13	1.19004e-11	10.9244	ENSG00000138166.6
MESP1	47.8956	1.64149	0.475442	3.45255	0.000555309	0.00244125	2.61239	ENSG00000166823.5
ATOSB	204.832	1.63764	0.176799	9.26269	1.99341e-20	8.79471e-19	18.0558	ENSG00000005238.20
LRRC10B	17.1892	1.63673	0.571989	2.86148	0.00421673	0.0143325	1.84368	ENSG00000204950.4
GNRHR2	31.348	1.6318	0.420436	3.8812	0.000103941	0.000557431	3.25381	ENSG00000211451.12
NT5E	59.7456	1.60835	0.32235	4.98946	6.05486e-07	5.16987e-06	5.28652	ENSG00000135318.12
KIAA0040	42.1436	1.595	0.364115	4.38048	1.1842e-05	7.88489e-05	4.1032	ENSG00000235750.10
PARP12	17.9424	1.58889	0.579328	2.74264	0.00609471	0.0196398	1.70686	ENSG00000059378.13
CCDC113	134.482	1.57135	0.293303	5.35742	8.44187e-08	8.4549e-07	6.07289	ENSG00000103021.9
GDF15	26.0094	1.56718	0.460058	3.40649	0.000658037	0.00284043	2.54662	ENSG00000130513.6
ADAM19	494.139	1.56394	0.129441	12.0823	1.31051e-33	1.47898e-31	30.83	ENSG00000135074.16
GRM4	82.6273	1.55427	0.335487	4.6329	3.60587e-06	2.65647e-05	4.5757	ENSG00000124493.14
SNPH	28.1664	1.52535	0.435442	3.503	0.000460045	0.00207975	2.68199	ENSG00000101298.15
SAMD4A	16.9363	1.52416	0.541764	2.81332	0.00490331	0.0163032	1.78773	ENSG00000020577.14
ACER2	170.516	1.51758	0.180754	8.39583	4.62632e-17	1.55953e-15	14.807	ENSG00000177076.6
GUSBP5	58.9779	1.51443	0.371402	4.07759	4.55041e-05	0.000263646	3.57898	ENSG00000236296.8
NCEH1	362.537	1.51347	0.18628	8.12473	4.48376e-16	1.37191e-14	13.8627	ENSG00000144959.11
ZFYVE28	18.4978	1.50586	0.556651	2.70521	0.00682604	0.0216295	1.66495	ENSG00000159733.14
P2RX6	35.0081	1.50114	0.408013	3.67914	0.000234018	0.00114718	2.94037	ENSG00000099957.16
ZDHHC1	134.189	1.49094	0.211254	7.05758	1.69433e-12	3.36576e-11	10.4729	ENSG00000159714.12
KLHL35	18.5698	1.49051	0.53054	2.80943	0.00496299	0.0164718	1.78326	ENSG00000149243.16
KAZALD1	27.8505	1.48773	0.433492	3.43198	0.000599199	0.00261325	2.58282	ENSG00000107821.15
MIR3648-1	5315.11	1.48751	0.504771	2.9469	0.0032098	0.0113124	1.94645	ENSG00000275708.1
TLE6	36.4071	1.47355	0.436721	3.37412	0.000740525	0.00314249	2.50273	ENSG00000104953.20
NEBL	106.241	1.47114	0.2575	5.71317	1.10891e-08	1.28785e-07	6.89013	ENSG00000078114.19
LNC-LBCS	29.8954	1.46115	0.410373	3.56055	0.000370081	0.00171792	2.765	ENSG00000228412.9
SP6	68.339	1.45677	0.277461	5.25036	1.518e-07	1.43804e-06	5.84223	ENSG00000189120.5
ACVRL1	54.6285	1.43005	0.345618	4.13766	3.50862e-05	0.000209041	3.67977	ENSG00000139567.13
LOC105371296	20.7556	1.41312	0.514454	2.74684	0.00601731	0.0194306	1.71151	ENSG00000261638.2
FNDC10	455.205	1.40686	0.131246	10.7192	8.26822e-27	5.93407e-25	24.2266	ENSG00000228594.4
MATN1-AS1	23.523	1.39587	0.477187	2.92519	0.00344242	0.0120234	1.91997	ENSG00000186056.10
FBXO6	51.0125	1.38764	0.331917	4.18068	2.90636e-05	0.000175918	3.75469	ENSG00000116663.11
LOC554206	20.5837	1.37707	0.526321	2.61642	0.0088858	0.0271188	1.56673	ENSG00000262587.2
DNAAF4	26.1589	1.35684	0.459933	2.95009	0.00317677	0.0112175	1.9501	ENSG00000256061.7
LOC780529	34.9933	1.35669	0.392268	3.45859	0.000543006	0.00239433	2.62082	ENSG00000271776.1
SLC7A4	47.4687	1.34984	0.336755	4.00837	6.11402e-05	0.000343754	3.46375	ENSG00000099960.13
SNCG	36.1498	1.34762	0.386584	3.48597	0.000490356	0.00218945	2.65966	ENSG00000173267.14
ABCD1	232.906	1.34632	0.1676	8.03298	9.51315e-16	2.79543e-14	13.5536	ENSG00000101986.12
ORAI3	19.413	1.34204	0.529869	2.53279	0.011316	0.0332959	1.47761	ENSG00000175938.7
CPEB3	221.791	1.33514	0.159017	8.39621	4.61117e-17	1.5578e-15	14.8075	ENSG00000107864.15
DDX60L	32.1523	1.33024	0.455273	2.92186	0.00347948	0.0121365	1.91591	ENSG00000181381.15
TP53INP2	390.684	1.3234	0.120469	10.9854	4.49475e-28	3.58981e-26	25.4449	ENSG00000078804.13
ABCA1	187.712	1.31066	0.171421	7.64588	2.07515e-14	5.24648e-13	12.2801	ENSG00000165029.17
TLE2	22.5144	1.30936	0.509331	2.57076	0.0101477	0.0303282	1.51815	ENSG00000065717.15
RTN4RL1	18.2512	1.30788	0.527722	2.47835	0.0131992	0.0378224	1.42225	ENSG00000185924.7
GCNT4	25.8993	1.30532	0.438186	2.97893	0.00289259	0.0103561	1.9848	ENSG00000176928.7
CYP26B1	23.9479	1.29602	0.487432	2.65886	0.00784044	0.0243144	1.61414	ENSG00000003137.9
ARHGEF19	107.164	1.29398	0.236028	5.48229	4.19857e-08	4.43012e-07	6.35358	ENSG00000142632.17
AQP11	39.1006	1.28736	0.369458	3.48444	0.000493167	0.00219885	2.6578	ENSG00000178301.4
ASAH2	88.4769	1.28693	0.321022	4.00886	6.10117e-05	0.000343279	3.46435	ENSG00000188611.17
ARHGAP44	58.1401	1.28617	0.336103	3.82672	0.000129861	0.000682571	3.16585	ENSG00000006740.17
C15orf32	17.7183	1.2842	0.534292	2.40356	0.0162363	0.0452837	1.34406	ENSG00000183643.4
EGR1	95.1034	1.28283	0.254086	5.04882	4.44539e-07	3.8764e-06	5.41157	ENSG00000120738.8
ELAPOR1	233.863	1.27652	0.212463	6.00819	1.87606e-09	2.42874e-08	7.61462	ENSG00000116299.17
PARD6G-AS1	82.649	1.27551	0.261727	4.87342	1.09681e-06	8.96681e-06	5.04736	ENSG00000267270.6
NWD2	122.792	1.27507	0.20967	6.08135	1.19172e-09	1.60457e-08	7.79464	ENSG00000174145.8
RILP	85.9503	1.27162	0.247929	5.12897	2.91332e-07	2.63638e-06	5.57899	ENSG00000167705.12
GPR162	937.897	1.2715	0.112955	11.2567	2.14608e-29	1.79694e-27	26.7455	ENSG00000250510.8
BCL6	91.5837	1.26926	0.267006	4.75368	1.99743e-06	1.54997e-05	4.80968	ENSG00000113916.18
SMAD6	416.679	1.26799	0.157348	8.05847	7.72575e-16	2.305e-14	13.6373	ENSG00000137834.15
DMTN	227.383	1.26209	0.151589	8.32574	8.38036e-17	2.74193e-15	14.5619	ENSG00000158856.18
ID1	322.264	1.26065	0.148534	8.48727	2.11556e-17	7.37084e-16	15.1325	ENSG00000125968.9
RIPOR2	27.2776	1.25867	0.484544	2.59763	0.00938684	0.0283687	1.54716	ENSG00000111913.20
SCRT1	1752.44	1.25815	0.0757386	16.6117	5.73057e-62	2.4121e-59	58.6176	ENSG00000261678.3
KLHDC8B	776.767	1.25218	0.133607	9.3721	7.11014e-21	3.28585e-19	18.4834	ENSG00000185909.15
PKIB	69.2825	1.24958	0.279808	4.46584	7.97562e-06	5.52792e-05	4.25744	ENSG00000135549.15
HMOX1	326.542	1.24328	0.137827	9.02055	1.87141e-19	7.71039e-18	17.1129	ENSG00000100292.18
NATD1	318.359	1.24279	0.134288	9.25467	2.14893e-20	9.42745e-19	18.0256	ENSG00000274180.1
RALY-AS1	134.557	1.24182	0.208029	5.96949	2.37998e-09	3.03321e-08	7.5181	ENSG00000285230.2
DUSP2	48.4553	1.23951	0.327591	3.78372	0.000154501	0.000797282	3.09839	ENSG00000158050.5
CCNE2	320.414	1.23863	0.140833	8.79503	1.43007e-18	5.5541e-17	16.2554	ENSG00000175305.18
FLT3LG	64.9835	1.23847	0.310684	3.98628	6.7116e-05	0.000373442	3.42778	ENSG00000090554.13
RAC2	387.82	1.23425	0.131589	9.37963	6.62056e-21	3.08709e-19	18.5105	ENSG00000128340.15
CBX6	7260.02	1.22929	0.0543775	22.6066	3.72955e-113	9.68068e-110	100	ENSG00000183741.12
PSKH1	502.91	1.22849	0.123108	9.97897	1.8842e-23	1.05178e-21	20.9781	ENSG00000159792.10
NR6A1	2575.1	1.22822	0.060828	20.1917	1.157e-90	1.28708e-87	86.8904	ENSG00000148200.17
ESRRA	827.505	1.22814	0.0910691	13.4858	1.89584e-41	3.31752e-39	38.4792	ENSG00000173153.17
C7orf25	65.7587	1.22697	0.309871	3.95962	7.50686e-05	0.000413701	3.38331	ENSG00000136197.13
LEF1	52.7146	1.22651	0.356539	3.44005	0.000581613	0.00254582	2.59417	ENSG00000138795.10
FUT4	197.907	1.21894	0.167019	7.29821	2.9163e-13	6.31689e-12	11.1995	ENSG00000196371.4
KCNN3	43.2956	1.21699	0.357992	3.39949	0.000675104	0.00290124	2.53742	ENSG00000143603.19
HYAL3	44.976	1.21427	0.347966	3.48962	0.000483707	0.00216552	2.66444	ENSG00000186792.17
ABCG4	41.0173	1.21415	0.375356	3.23467	0.00121782	0.00486315	2.31308	ENSG00000172350.10
SERTM2	148.148	1.21297	0.199969	6.06581	1.31288e-09	1.75509e-08	7.7557	ENSG00000260802.1
RAB11FIP5	895.725	1.20977	0.103466	11.6925	1.39289e-31	1.33086e-29	28.8759	ENSG00000135631.17
SRD5A3	250.672	1.19159	0.152806	7.79807	6.28602e-15	1.69374e-13	12.7712	ENSG00000128039.13
MYB	426.211	1.19135	0.125255	9.51141	1.88104e-21	9.12625e-20	19.0397	ENSG00000118513.19
PYGL	94.2339	1.19087	0.250003	4.76341	1.9035e-06	1.48078e-05	4.82951	ENSG00000100504.17
IL2RB	27.6478	1.18922	0.436066	2.72715	0.00638842	0.0204761	1.68875	ENSG00000100385.14
ATG9B	99.7247	1.18898	0.255586	4.65199	3.28741e-06	2.44382e-05	4.61193	ENSG00000181652.19
FLVCR1-DT	72.5507	1.18424	0.269344	4.39674	1.0989e-05	7.37686e-05	4.13213	ENSG00000198468.9
EEIG1	1626.42	1.1811	0.104924	11.2568	2.14436e-29	1.79694e-27	26.7455	ENSG00000167106.12
TMEM130	414.428	1.17703	0.156264	7.53232	4.98457e-14	1.19247e-12	11.9236	ENSG00000166448.15
STX3	93.879	1.17623	0.291707	4.03221	5.52538e-05	0.000313945	3.50315	ENSG00000166900.17
DNALI1	99.5211	1.17523	0.243723	4.82197	1.42147e-06	1.1318e-05	4.94623	ENSG00000163879.11
BMT2	170.742	1.1599	0.175295	6.61681	3.67042e-11	6.03623e-10	9.21923	ENSG00000164603.12
TPBGL	152.064	1.15136	0.185187	6.21731	5.0574e-10	7.1865e-09	8.14348	ENSG00000261594.4
FAM174A	94.8456	1.1513	0.249079	4.62223	3.79631e-06	2.78229e-05	4.5556	ENSG00000174132.9
CCDC88B	24.5482	1.14133	0.459589	2.48337	0.0130147	0.03739	1.42724	ENSG00000168071.22
TMEM109	1338.58	1.13737	0.0773794	14.6987	6.57254e-49	1.65098e-46	45.7823	ENSG00000110108.10
OAS1	90.8777	1.13717	0.255626	4.44856	8.64487e-06	5.95204e-05	4.22533	ENSG00000089127.15
SLC25A22	728.073	1.1336	0.114931	9.86323	6.00869e-23	3.23804e-21	20.4897	ENSG00000177542.11
CMPK2	63.2504	1.13069	0.352772	3.20515	0.0013499	0.00533723	2.27268	ENSG00000134326.12
SMKR1	59.5465	1.12996	0.2966	3.80972	0.000139126	0.000726122	3.13899	ENSG00000240204.3
CNN2	208.288	1.12993	0.173268	6.52129	6.97034e-11	1.10321e-09	8.95734	ENSG00000064666.15
GJD2	103.087	1.12976	0.226642	4.9848	6.20268e-07	5.28449e-06	5.277	ENSG00000159248.5
SPAG1	48.6202	1.12783	0.372101	3.03098	0.00243765	0.00896435	2.04748	ENSG00000104450.13
SGSM1	106.109	1.11683	0.286891	3.89286	9.90678e-05	0.000533684	3.27272	ENSG00000167037.19
SPATA33	277.864	1.11659	0.151323	7.37882	1.59697e-13	3.62027e-12	11.4413	ENSG00000167523.15
HAS3	128.386	1.11488	0.214594	5.19527	2.04417e-07	1.89387e-06	5.72265	ENSG00000103044.11
CDH4	156.917	1.10013	0.18534	5.93571	2.92577e-09	3.67764e-08	7.43443	ENSG00000179242.16
B3GNT7	170.846	1.09981	0.178648	6.15627	7.44765e-10	1.03378e-08	7.98557	ENSG00000156966.7
LOC101928728	34.5298	1.09676	0.404752	2.70971	0.00673426	0.021404	1.66951	ENSG00000260063.1
ZNF626	56.7179	1.0967	0.29818	3.67797	0.000235099	0.00115175	2.93864	ENSG00000188171.16
PRLR	267.068	1.0961	0.247389	4.43066	9.39449e-06	6.40306e-05	4.19361	ENSG00000113494.17
SMPD1	139.54	1.09453	0.205848	5.31716	1.05398e-07	1.03563e-06	5.9848	ENSG00000166311.10
SIX5	32.6197	1.09258	0.387477	2.81972	0.00480657	0.0160466	1.79462	ENSG00000177045.10
B3GNT8	50.3776	1.08823	0.324914	3.3493	0.000810161	0.00340185	2.46829	ENSG00000177191.2
MILIP	189.719	1.08372	0.171832	6.30686	2.84755e-10	4.12538e-09	8.38454	ENSG00000265688.2
ANKRD33B	526.431	1.08208	0.106326	10.177	2.51078e-24	1.50976e-22	21.8211	ENSG00000164236.12
BHLHE40	366.672	1.07946	0.148823	7.25328	4.06786e-13	8.67847e-12	11.0616	ENSG00000134107.5
CEBPA	36.6442	1.07936	0.404867	2.66596	0.00767692	0.0239073	1.62147	ENSG00000245848.3
IFI6	84.8206	1.07808	0.251686	4.28344	1.84024e-05	0.00011722	3.931	ENSG00000126709.16
CCDC188	85.55	1.07689	0.246212	4.37383	1.22084e-05	8.10686e-05	4.09115	ENSG00000234409.7
GNG3	1581.09	1.07674	0.0704459	15.2846	9.68533e-53	2.84602e-50	49.5458	ENSG00000162188.6
TG	41.9497	1.06302	0.385126	2.76019	0.00577683	0.0187629	1.7267	ENSG00000042832.12
DHRS11	311.318	1.05693	0.131405	8.04327	8.74743e-16	2.58505e-14	13.5875	ENSG00000278535.5
SLC27A5	91.7173	1.0538	0.252955	4.16595	3.10054e-05	0.000186583	3.72913	ENSG00000083807.10
CLBA1	77.8373	1.05101	0.265412	3.95992	7.49764e-05	0.000413339	3.38369	ENSG00000140104.14
NOS3	41.66	1.04828	0.390709	2.68303	0.00729586	0.0228899	1.64036	ENSG00000164867.11
AJM1	99.537	1.0449	0.224602	4.65223	3.28358e-06	2.44215e-05	4.61223	ENSG00000232434.2
POLR3G	488.204	1.03749	0.138496	7.49113	6.82824e-14	1.61615e-12	11.7915	ENSG00000113356.13
CAMK2N1	248.221	1.03726	0.152747	6.79074	1.11563e-11	2.00866e-10	9.69709	ENSG00000162545.6
IGFLR1	47.6886	1.03425	0.374805	2.75943	0.00579017	0.0187945	1.72597	ENSG00000126246.10
POLD4	67.8536	1.02316	0.343238	2.98092	0.00287383	0.0103008	1.98713	ENSG00000175482.9
DUSP8	274.955	1.01947	0.229593	4.44032	8.98245e-06	6.14826e-05	4.21125	ENSG00000184545.11
VSIG10L	38.1942	1.01842	0.40951	2.48693	0.0128849	0.0370924	1.43071	ENSG00000186806.6
HR	33.1503	1.01797	0.403621	2.52209	0.0116659	0.0341705	1.46635	ENSG00000168453.16
SMIM2-AS1	47.8721	1.0176	0.374912	2.71423	0.006643	0.0211614	1.67446	ENSG00000227258.6
RPS6KA4	350.842	1.01097	0.129703	7.79452	6.46518e-15	1.73382e-13	12.761	ENSG00000162302.13
C1orf56	104.192	1.00396	0.239802	4.1866	2.83167e-05	0.00017247	3.76329	ENSG00000143443.10
MARCHF3	81.5163	1.00294	0.250199	4.00856	6.1089e-05	0.00034359	3.46396	ENSG00000173926.6
ZBTB7B	375.146	1.00194	0.125967	7.95402	1.80552e-15	5.15003e-14	13.2882	ENSG00000160685.13
MMP11	176.069	0.998229	0.17298	5.77079	7.88995e-09	9.37286e-08	7.02813	ENSG00000099953.10
LARGE2	130.159	0.996296	0.228081	4.36817	1.25292e-05	8.28575e-05	4.08167	ENSG00000165905.18
SAMD10	231.248	0.996064	0.165067	6.03429	1.59667e-09	2.09315e-08	7.6792	ENSG00000130590.14
DGCR6	208.984	0.995939	0.160601	6.20131	5.59942e-10	7.87763e-09	8.1036	ENSG00000183628.14
SNX22	83.0707	0.994493	0.264848	3.75496	0.000173371	0.00088008	3.05548	ENSG00000157734.14
ANKRD34A	44.7954	0.993706	0.370469	2.6823	0.00731189	0.0229307	1.63958	ENSG00000272031.3
CAMK1	203.645	0.993694	0.181611	5.47155	4.46124e-08	4.6819e-07	6.32958	ENSG00000134072.11
TP53INP1	732.638	0.992494	0.0898178	11.0501	2.19016e-28	1.77654e-26	25.7504	ENSG00000164938.14
CSDC2	204.543	0.989953	0.159576	6.20363	5.51748e-10	7.79758e-09	8.10804	ENSG00000172346.15
CIB1	158.165	0.989012	0.187798	5.26637	1.39147e-07	1.32949e-06	5.87631	ENSG00000185043.12
SPRYD3	332.343	0.988161	0.138533	7.13305	9.81675e-13	1.99851e-11	10.6993	ENSG00000167778.9
AGBL4	44.8415	0.98604	0.356068	2.76925	0.00561858	0.0183523	1.73631	ENSG00000186094.17
CDK5R2	957.092	0.98341	0.0834087	11.7903	4.3818e-32	4.40272e-30	29.3563	ENSG00000171450.6
HIPK1	3840.32	0.982485	0.0639279	15.3686	2.65652e-53	7.95628e-51	50.0993	ENSG00000163349.22
MIF4GD	303.951	0.974883	0.136537	7.14008	9.32756e-13	1.90141e-11	10.7209	ENSG00000125457.15
CDK5R1	700.78	0.973064	0.09477	10.2676	9.85889e-25	6.09295e-23	22.2152	ENSG00000176749.9
APOL2	480.865	0.970946	0.110623	8.77705	1.6782e-18	6.50155e-17	16.187	ENSG00000128335.14
LACC1	35.6766	0.969768	0.38264	2.53442	0.0112635	0.0331728	1.47922	ENSG00000179630.11
PLEKHA6	1015.04	0.968837	0.0906372	10.6892	1.14381e-26	8.09715e-25	24.0917	ENSG00000143850.16
CDKN1A	4277.5	0.968441	0.0607661	15.9372	3.49718e-57	1.18403e-54	53.9266	ENSG00000124762.14
LMBR1L	921.983	0.962594	0.0853695	11.2756	1.73142e-29	1.4816e-27	26.8293	ENSG00000139636.16
CCDC184	43.6616	0.958793	0.339242	2.82628	0.00470925	0.0157555	1.80257	ENSG00000177875.5
SLC48A1	655.259	0.955088	0.111433	8.57098	1.02608e-17	3.69056e-16	15.4329	ENSG00000211584.14
RIN1	81.5419	0.953916	0.249998	3.81569	0.000135801	0.000710196	3.14862	ENSG00000174791.11
PSD	1163.49	0.953051	0.0809512	11.7731	5.36834e-32	5.32526e-30	29.2737	ENSG00000059915.17
NKAPP1	40.8278	0.951407	0.371259	2.56265	0.0103877	0.0309505	1.50933	ENSG00000233382.7
KLHL28	488.939	0.950849	0.118514	8.02313	1.03084e-15	3.0008e-14	13.5228	ENSG00000179454.14
PPARG	352.091	0.950799	0.156772	6.06486	1.32067e-09	1.76399e-08	7.7535	ENSG00000132170.24
PCDH10	216.816	0.948585	0.156706	6.05327	1.41939e-09	1.88132e-08	7.72554	ENSG00000138650.9
FAXDC2	125.516	0.948422	0.230802	4.10925	3.96941e-05	0.000233458	3.63179	ENSG00000170271.11
LYNX1	92.4698	0.947854	0.27085	3.49956	0.00046603	0.00210193	2.67738	ENSG00000180155.20
KLRG2	63.6105	0.946406	0.278271	3.40102	0.000671347	0.00288987	2.53912	ENSG00000188883.5
NECAP1	1616.76	0.944943	0.0778504	12.1379	6.64849e-34	7.72714e-32	31.112	ENSG00000089818.18
USP3-AS1	106.899	0.944822	0.228407	4.13657	3.5254e-05	0.00020988	3.67803	ENSG00000259248.7
MYD88	155.551	0.944763	0.185183	5.10177	3.3649e-07	3.01005e-06	5.52143	ENSG00000172936.16
CHST8	593.159	0.941895	0.101158	9.31115	1.26454e-20	5.72497e-19	18.2422	ENSG00000124302.13
PTPN6	351.873	0.937545	0.14082	6.65778	2.78004e-11	4.66555e-10	9.3311	ENSG00000111679.17
NEGR1	266.85	0.936148	0.191703	4.88332	1.04316e-06	8.56862e-06	5.06709	ENSG00000172260.15
PAK6	62.8714	0.935668	0.347834	2.68999	0.00714551	0.0224862	1.64808	ENSG00000137843.12
RENBP	99.5215	0.934672	0.247457	3.77711	0.000158657	0.000815756	3.08844	ENSG00000102032.13
C3orf70	449.476	0.933454	0.116046	8.04383	8.70766e-16	2.57819e-14	13.5887	ENSG00000187068.3
ID3	2337.33	0.933378	0.104437	8.93727	3.98904e-19	1.61365e-17	16.7922	ENSG00000117318.9
RASSF5	280.829	0.931732	0.142221	6.5513	5.70387e-11	9.1391e-10	9.0391	ENSG00000266094.8
LRP11	392.421	0.931549	0.134223	6.9403	3.9127e-12	7.52302e-11	10.1236	ENSG00000120256.11
PTGES	80.8969	0.931144	0.246232	3.78157	0.000155843	0.00080341	3.09506	ENSG00000148344.11
BLCAP	957.354	0.930217	0.0939725	9.89882	4.21225e-23	2.30181e-21	20.6379	ENSG00000166619.15
PTGER1	106.189	0.929073	0.221442	4.19557	2.7219e-05	0.000166174	3.77944	ENSG00000160951.4
HTR3A	220.053	0.92898	0.153371	6.05709	1.38603e-09	1.84339e-08	7.73438	ENSG00000166736.12
FURIN	629.947	0.926745	0.0989977	9.36128	7.87795e-21	3.62991e-19	18.4401	ENSG00000140564.13
EXOC3L1	108.797	0.923753	0.217091	4.25513	2.08924e-05	0.00013136	3.88154	ENSG00000179044.16
ZNF528-AS1	112.686	0.921742	0.225195	4.09309	4.25665e-05	0.000248661	3.60439	ENSG00000269834.6
DLGAP2	227.372	0.920957	0.170661	5.39643	6.79805e-08	6.92885e-07	6.15934	ENSG00000198010.13
DNPH1	209.577	0.920486	0.165798	5.55184	2.82681e-08	3.07007e-07	6.51285	ENSG00000112667.13
SEMA3F	440.713	0.920453	0.128483	7.16399	7.83642e-13	1.61009e-11	10.7932	ENSG00000001617.12
PPP2R5A	324.016	0.919015	0.128136	7.17221	7.3797e-13	1.52134e-11	10.8178	ENSG00000066027.12
PLSCR3	274.07	0.918017	0.162837	5.63764	1.72394e-08	1.94274e-07	6.71159	ENSG00000187838.17
CDR2L	1191.67	0.916951	0.0759329	12.0758	1.41773e-33	1.57713e-31	30.8021	ENSG00000109089.7
CHPF	603.743	0.916659	0.0972399	9.42679	4.22848e-21	1.99559e-19	18.6999	ENSG00000123989.14
PEG13	49.0901	0.9159	0.329132	2.78278	0.00538959	0.0177008	1.75201	ENSG00000282164.3
FAM227A	347.853	0.914394	0.156255	5.85193	4.8589e-09	5.95378e-08	7.22521	ENSG00000184949.18
HCN2	470.36	0.913745	0.107513	8.49893	1.91344e-17	6.71169e-16	15.1732	ENSG00000099822.3
AP1S3	258.929	0.913632	0.174293	5.24194	1.58894e-07	1.5025e-06	5.82319	ENSG00000152056.17
LGALS3BP	215.76	0.912778	0.159737	5.71426	1.10184e-08	1.2806e-07	6.89259	ENSG00000108679.13
AHR	106.51	0.911944	0.285353	3.19585	0.00139422	0.00549571	2.25998	ENSG00000106546.14
TTC30A	187.978	0.911174	0.174727	5.21485	1.83963e-07	1.71765e-06	5.76506	ENSG00000197557.7
MAPKAPK2	144.185	0.910635	0.197394	4.61328	3.96366e-06	2.88728e-05	4.53951	ENSG00000162889.11
ZBTB4	678.031	0.909977	0.113994	7.98269	1.43175e-15	4.11405e-14	13.3857	ENSG00000174282.12
PHETA1	300.524	0.908166	0.136125	6.67154	2.53132e-11	4.26654e-10	9.36992	ENSG00000198324.14
SIDT2	243.952	0.906913	0.161585	5.61262	1.99287e-08	2.21693e-07	6.65425	ENSG00000149577.16
KLHL15	911.012	0.906831	0.0892378	10.162	2.93128e-24	1.73581e-22	21.7605	ENSG00000174010.9
FAM181B	54.2991	0.905758	0.333964	2.71214	0.00668499	0.0212821	1.67199	ENSG00000182103.5
GRIN3A	45.2188	0.905643	0.371539	2.43754	0.0147875	0.0417664	1.37917	ENSG00000198785.7
LPCAT3	929.803	0.904402	0.0842945	10.7291	7.43377e-27	5.40998e-25	24.2668	ENSG00000111684.11
PHLPP2	1140.03	0.904319	0.0870245	10.3915	2.70915e-25	1.74348e-23	22.7586	ENSG00000040199.18
TMEM88	112.919	0.903643	0.225591	4.00567	6.18407e-05	0.000347191	3.45943	ENSG00000167874.7
TRIB1	628.219	0.902457	0.10082	8.95116	3.51755e-19	1.42662e-17	16.8457	ENSG00000173334.4
RRAGD	2111.89	0.902126	0.0707205	12.7562	2.8783e-37	4.22893e-35	34.3738	ENSG00000025039.15
TACC1	781.307	0.901349	0.130481	6.90791	4.91854e-12	9.2958e-11	10.0317	ENSG00000147526.20
FHIP2A	813.733	0.901313	0.0918682	9.81094	1.01026e-22	5.3699e-21	20.27	ENSG00000151553.15
SPOCK2	96.995	0.900814	0.327271	2.7525	0.00591423	0.0191334	1.71821	ENSG00000107742.13
FAM131A	581.048	0.900191	0.107759	8.35371	6.61502e-17	2.19664e-15	14.6582	ENSG00000175182.15
MC1R	197.891	0.898682	0.171764	5.23208	1.67614e-07	1.57492e-06	5.80274	ENSG00000258839.4
SPATA2	609.428	0.898317	0.103618	8.66949	4.34049e-18	1.62497e-16	15.7892	ENSG00000158480.11
SOCS5	615.072	0.890323	0.0990651	8.98725	2.53493e-19	1.0362e-17	16.9846	ENSG00000171150.9
CA12	117.792	0.88933	0.243142	3.65765	0.000254536	0.00123304	2.90902	ENSG00000074410.14
SHISA5	1074.37	0.886534	0.0838304	10.5753	3.87804e-26	2.68429e-24	23.5712	ENSG00000164054.16
CARD10	60.264	0.886444	0.305535	2.90128	0.00371637	0.0128552	1.89092	ENSG00000100065.15
ARHGEF6	96.0938	0.88529	0.22532	3.92904	8.52856e-05	0.000465558	3.33203	ENSG00000129675.16
TRIM62	117.625	0.884994	0.265905	3.32824	0.000873979	0.00363648	2.43932	ENSG00000116525.14
NHS	259.4	0.883788	0.211133	4.18593	2.84003e-05	0.000172843	3.76235	ENSG00000188158.16
E2F1	2165.69	0.882451	0.0722668	12.211	2.71457e-34	3.27727e-32	31.4845	ENSG00000101412.13
ZNF614	546.372	0.882325	0.100755	8.75715	2.00247e-18	7.71942e-17	16.1124	ENSG00000142556.19
GNA11	1368.16	0.878235	0.0788686	11.1354	8.43459e-29	6.9137e-27	26.1603	ENSG00000088256.9
PGAP6	618.946	0.877582	0.102326	8.57632	9.79607e-18	3.548e-16	15.45	ENSG00000129925.11
APOBEC3F	201.321	0.876629	0.202105	4.33748	1.44122e-05	9.40328e-05	4.02672	ENSG00000128394.17
SLC40A1	333.676	0.87662	0.144878	6.05074	1.44185e-09	1.90452e-08	7.72021	ENSG00000138449.11
DUSP9	281.918	0.875431	0.145213	6.02859	1.65398e-09	2.16463e-08	7.66462	ENSG00000130829.18
TIMP1	195.204	0.875165	0.172277	5.07999	3.77456e-07	3.34006e-06	5.47625	ENSG00000102265.12
KDM7A-DT	101.574	0.874253	0.223786	3.90665	9.3584e-05	0.000505893	3.29594	ENSG00000260231.2
VSNL1	225.845	0.872549	0.195989	4.45203	8.50626e-06	5.86958e-05	4.23139	ENSG00000163032.12
MAGEH1	63.389	0.870517	0.316131	2.75366	0.00589329	0.0190736	1.71957	ENSG00000187601.5
RAB36	520.131	0.868678	0.118702	7.31816	2.51397e-13	5.52223e-12	11.2579	ENSG00000100228.14
TMEM229A	76.0735	0.865025	0.273858	3.15866	0.00158496	0.00614798	2.21127	ENSG00000234224.3
ABCG1	154.323	0.863783	0.181288	4.76469	1.89148e-06	1.47216e-05	4.83205	ENSG00000160179.19
GPRC5C	734.188	0.862226	0.0913182	9.442	3.65738e-21	1.7419e-19	18.759	ENSG00000170412.18
ZNF879	111.965	0.8618	0.208051	4.14226	3.43903e-05	0.000205288	3.68764	ENSG00000234284.7
TGFBR3	295.574	0.857381	0.154903	5.53497	3.11289e-08	3.35393e-07	6.47445	ENSG00000069702.11
MOSPD1	124.169	0.856784	0.209724	4.08529	4.40209e-05	0.000256101	3.59159	ENSG00000101928.13
CCND3	561.082	0.856766	0.100171	8.55303	1.19898e-17	4.29262e-16	15.3673	ENSG00000112576.13
KCNC3	185.801	0.853711	0.170137	5.0178	5.22676e-07	4.5023e-06	5.34657	ENSG00000131398.15
RHOC	1098.42	0.852791	0.105345	8.09522	5.71616e-16	1.72945e-14	13.7621	ENSG00000155366.17
BSCL2	3709.28	0.851631	0.0677008	12.5793	2.74361e-36	3.71436e-34	33.4301	ENSG00000168000.16
CCDC177	96.4946	0.850003	0.237497	3.579	0.00034491	0.0016165	2.79142	ENSG00000267909.3
SH3TC1	93.9471	0.848063	0.2946	2.87869	0.00399332	0.0136655	1.86437	ENSG00000125089.18
BBS4	294.158	0.847899	0.1357	6.24833	4.14877e-10	5.9551e-09	8.22511	ENSG00000140463.14
MYLIP	212.814	0.847574	0.159543	5.31252	1.08122e-07	1.05905e-06	5.97508	ENSG00000007944.15
SPATA2L	149.132	0.847258	0.201039	4.21441	2.50437e-05	0.000154732	3.81042	ENSG00000158792.16
EPB41L4B	267.906	0.846585	0.139321	6.07652	1.22819e-09	1.65037e-08	7.78242	ENSG00000095203.15
ZNF615	327.473	0.846468	0.157392	5.37809	7.52811e-08	7.59345e-07	6.11956	ENSG00000197619.14
MBNL1	3033.02	0.845002	0.072053	11.7275	9.2135e-32	8.91249e-30	29.05	ENSG00000152601.18
CPT1A	2535.38	0.844789	0.068898	12.2615	1.45865e-34	1.80294e-32	31.744	ENSG00000110090.13
CTSA	1852.36	0.844706	0.0665917	12.6849	7.17382e-37	1.00653e-34	33.9972	ENSG00000064601.21
CPE	1205.38	0.842225	0.0847172	9.9416	2.74382e-23	1.52072e-21	20.818	ENSG00000109472.14
NALF2	291.96	0.84061	0.140253	5.99351	2.05355e-09	2.64751e-08	7.57716	ENSG00000130054.5
LTBR	128.34	0.8397	0.237898	3.52967	0.00041608	0.00190589	2.7199	ENSG00000111321.11
STAT2	546.155	0.838416	0.109482	7.65801	1.88838e-14	4.79764e-13	12.319	ENSG00000170581.14
PFKFB2	178.825	0.838358	0.234092	3.58131	0.000341873	0.00160371	2.79487	ENSG00000123836.15
RFTN1	563.723	0.836056	0.105848	7.89861	2.82022e-15	7.85727e-14	13.1047	ENSG00000131378.14
CHGB	4567.14	0.832595	0.0698589	11.9182	9.50972e-33	9.87362e-31	30.0055	ENSG00000089199.10
TESK1	374.991	0.832171	0.125562	6.62756	3.41285e-11	5.66046e-10	9.24715	ENSG00000107140.16
IQCE	365.476	0.827977	0.144703	5.72192	1.05325e-08	1.22963e-07	6.91023	ENSG00000106012.18
ANOS1	56.8614	0.827609	0.292712	2.82739	0.00469298	0.0157112	1.80379	ENSG00000011201.12
MARCHF11	56.9153	0.826361	0.292966	2.82067	0.00479232	0.0160094	1.79563	ENSG00000183654.9
PARD6A	141.075	0.824303	0.192552	4.28094	1.86106e-05	0.000118313	3.92697	ENSG00000102981.10
TREX1	74.8729	0.822796	0.2757	2.98439	0.00284144	0.0102106	1.99095	ENSG00000213689.14
MYO7A	233.723	0.821839	0.194338	4.22891	2.34827e-05	0.00014664	3.83375	ENSG00000137474.22
ZNF672	931.481	0.82099	0.0858125	9.56726	1.09772e-21	5.41008e-20	19.2668	ENSG00000171161.13
RGS16	1653.56	0.820143	0.0696978	11.7671	5.76512e-32	5.68266e-30	29.2454	ENSG00000143333.7
SLC22A5	255.091	0.818064	0.17891	4.57249	4.8196e-06	3.4622e-05	4.46065	ENSG00000197375.13
FRMD8	667.151	0.816033	0.108843	7.49736	6.51165e-14	1.54592e-12	11.8108	ENSG00000126391.14
TPPP3	95.9495	0.816018	0.232981	3.50251	0.0004609	0.00208175	2.68157	ENSG00000159713.11
TP53I11	3743.88	0.81484	0.240484	3.38833	0.000703187	0.00301029	2.52139	ENSG00000175274.19
L1CAM	4455.75	0.811034	0.0576936	14.0576	6.91835e-45	1.41772e-42	41.8484	ENSG00000198910.14
AGFG2	194.676	0.810355	0.16805	4.8221	1.42057e-06	1.13166e-05	4.94628	ENSG00000106351.13
GALNTL6	146.913	0.8099	0.210045	3.85585	0.000115329	0.000613224	3.21238	ENSG00000174473.16
CNN1	54.0589	0.808877	0.310285	2.60689	0.009137	0.0277441	1.55683	ENSG00000130176.8
ADA	487.266	0.808281	0.109474	7.38335	1.54358e-13	3.50433e-12	11.4554	ENSG00000196839.13
METRN	496.273	0.808073	0.110661	7.30223	2.83047e-13	6.15667e-12	11.2107	ENSG00000103260.9
FJX1	1231.89	0.806712	0.0752472	10.7208	8.12767e-27	5.8602e-25	24.2321	ENSG00000179431.7
VAT1	3404.99	0.806333	0.060585	13.3091	2.04896e-40	3.43124e-38	37.4645	ENSG00000108828.16
EMILIN3	300.313	0.805882	0.13542	5.95098	2.66549e-09	3.37499e-08	7.47173	ENSG00000183798.5
IL17RC	229.028	0.803865	0.158352	5.07646	3.84529e-07	3.39301e-06	5.46942	ENSG00000163702.20
CCDC74B	93.5114	0.802726	0.260285	3.08403	0.00204218	0.00765647	2.11597	ENSG00000152076.19
FOS	63.5568	0.801353	0.288075	2.78175	0.00540668	0.017742	1.751	ENSG00000170345.10
C6orf47	238.319	0.801329	0.148262	5.40482	6.48751e-08	6.64276e-07	6.17765	ENSG00000204439.4
SLC9A3	250.47	0.79889	0.152692	5.23202	1.67665e-07	1.57492e-06	5.80274	ENSG00000066230.12
STXBP5	502.306	0.798651	0.118039	6.76601	1.32379e-11	2.34547e-10	9.62977	ENSG00000164506.14
LOC124903670	193.953	0.794389	0.166272	4.77765	1.77359e-06	1.38873e-05	4.85738	ENSG00000246465.1
KLHL30	119.441	0.794127	0.210402	3.77434	0.000160431	0.000823518	3.08433	ENSG00000168427.9
SNCB	228.897	0.793903	0.15205	5.22133	1.77641e-07	1.66161e-06	5.77947	ENSG00000074317.11
RUBCN	1966.06	0.793534	0.0669643	11.8501	2.14912e-32	2.202e-30	29.6572	ENSG00000145016.16
PTPRH	98.1007	0.79309	0.235584	3.36649	0.000761326	0.00321325	2.49306	ENSG00000080031.10
RASSF2	740.372	0.793075	0.0917276	8.64598	5.33433e-18	1.97802e-16	15.7038	ENSG00000101265.16
TBC1D13	1554.32	0.792047	0.0855454	9.25879	2.0677e-20	9.09672e-19	18.0411	ENSG00000107021.16
LOC100287808	62.2701	0.790968	0.284665	2.77859	0.00545958	0.0178968	1.74723	ENSG00000277182.1
SNX12	1185.31	0.79056	0.0759208	10.413	2.16397e-25	1.40647e-23	22.8519	ENSG00000147164.12
EOGT	343.955	0.790311	0.150014	5.26824	1.37741e-07	1.31767e-06	5.88019	ENSG00000163378.14
ACTG1	43631.1	0.789577	0.040458	19.516	8.03365e-85	6.95089e-82	81.158	ENSG00000184009.13
ZNF319	343.263	0.78947	0.159863	4.93841	7.8762e-07	6.589e-06	5.18118	ENSG00000166188.3
ABTB1	57.6674	0.789103	0.314103	2.51224	0.0119967	0.0349357	1.45673	ENSG00000114626.18
LRRC7	143.463	0.788154	0.189658	4.15567	3.24338e-05	0.000194503	3.71107	ENSG00000033122.21
B4GAT1-DT	68.789	0.785108	0.288336	2.72289	0.00647132	0.020712	1.68378	ENSG00000255468.7
RGS14	244.544	0.78382	0.155082	5.05421	4.32167e-07	3.78334e-06	5.42212	ENSG00000169220.18
KLHL21	908.735	0.783401	0.0997285	7.85534	3.98705e-15	1.09129e-13	12.9621	ENSG00000162413.16
AMDHD2	825.437	0.783293	0.105774	7.40535	1.30806e-13	3.00025e-12	11.5228	ENSG00000162066.16
RAB30	635.458	0.783259	0.107689	7.27336	3.50644e-13	7.55315e-12	11.1219	ENSG00000137502.10
DDX11-AS1	78.1937	0.781524	0.283208	2.75954	0.00578823	0.0187921	1.72602	ENSG00000245614.4
TSPAN11	874.214	0.7813	0.0885978	8.8185	1.16005e-18	4.53934e-17	16.343	ENSG00000110900.16
B4GALT1	253.003	0.780579	0.148636	5.25163	1.50756e-07	1.42988e-06	5.8447	ENSG00000086062.13
DIRAS2	58.1971	0.777342	0.289898	2.68143	0.00733072	0.0229762	1.63872	ENSG00000165023.7
MKLN1-AS	125.752	0.776992	0.2025	3.837	0.000124548	0.000657527	3.18209	ENSG00000236753.7
HTR7P1	54.9374	0.776325	0.302998	2.56215	0.0104028	0.0309894	1.50879	ENSG00000183935.5
LRRTM2	106.143	0.775937	0.233193	3.32744	0.00087649	0.00364498	2.4383	ENSG00000146006.8
EID2B	102.662	0.775838	0.246227	3.15091	0.00162762	0.00630091	2.2006	ENSG00000176401.6
ESYT3	182.357	0.775079	0.172783	4.48585	7.26222e-06	5.06728e-05	4.29522	ENSG00000158220.14
TMEM63A	313.179	0.77507	0.139104	5.57188	2.52011e-08	2.76201e-07	6.55877	ENSG00000196187.12
ZNF883	168.016	0.773538	0.202635	3.81739	0.000134873	0.000706293	3.15101	ENSG00000228623.6
SH2D3C	545.242	0.771853	0.116271	6.63843	3.17051e-11	5.28102e-10	9.27728	ENSG00000095370.20
ZNF469	148.046	0.771093	0.187726	4.10755	3.99873e-05	0.000235094	3.62876	ENSG00000225614.4
ARHGAP24	76.194	0.771033	0.285847	2.69736	0.00698912	0.0220788	1.65602	ENSG00000138639.18
PREB	1835.99	0.769037	0.0716495	10.7333	7.09995e-27	5.21579e-25	24.2827	ENSG00000138073.14
C2CD2	314.076	0.76856	0.140196	5.48204	4.20451e-08	4.43114e-07	6.35348	ENSG00000157617.17
CFAP91	110.707	0.767525	0.269914	2.84359	0.00446087	0.0150473	1.82254	ENSG00000183833.16
ZNF610	126.234	0.766733	0.21979	3.48849	0.000485762	0.00217392	2.66276	ENSG00000167554.15
PTBP3	3046.6	0.76663	0.0593621	12.9145	3.73036e-38	5.64045e-36	35.2487	ENSG00000119314.16
ORAI1	450.652	0.761268	0.11046	6.89177	5.51042e-12	1.03148e-10	9.98654	ENSG00000276045.3
PACSIN1	105.157	0.759188	0.248634	3.05343	0.00226238	0.00838514	2.07649	ENSG00000124507.11
C4orf50	59.1914	0.758964	0.294912	2.57353	0.0100667	0.0301093	1.5213	ENSG00000181215.15
ENKD1	230.247	0.758557	0.153773	4.93298	8.09857e-07	6.76285e-06	5.16987	ENSG00000124074.12
MOB3B	449.206	0.758304	0.109598	6.91898	4.54912e-12	8.64e-11	10.0635	ENSG00000120162.10
RASSF4	105.593	0.756989	0.255312	2.96496	0.00302724	0.0107788	1.96743	ENSG00000107551.21
RNF19B	447.687	0.756869	0.111573	6.7836	1.17221e-11	2.09838e-10	9.67811	ENSG00000116514.17
CNGB1	135.928	0.755924	0.219498	3.44388	0.000573422	0.0025128	2.59984	ENSG00000070729.14
C17orf113	147.088	0.754827	0.193117	3.90864	9.28169e-05	0.000502094	3.29921	ENSG00000267221.3
SMAD7	306.171	0.754039	0.155779	4.84042	1.29562e-06	1.04118e-05	4.98247	ENSG00000101665.10
HIPK3	1580.78	0.751757	0.0770716	9.75402	1.77305e-22	9.23526e-21	20.0346	ENSG00000110422.12
ABCA11P	112.568	0.751535	0.22006	3.41513	0.000637505	0.00276175	2.55881	ENSG00000251595.7
PELI3	325.329	0.750154	0.141332	5.30773	1.10996e-07	1.08448e-06	5.96478	ENSG00000174516.15
MAN2A2	797.102	0.750119	0.139395	5.38125	7.39688e-08	7.4756e-07	6.12635	ENSG00000196547.15
ARL2	1776.61	0.749866	0.0767971	9.76425	1.60294e-22	8.37724e-21	20.0769	ENSG00000213465.8
RNF38	1864.08	0.749127	0.0847955	8.83452	1.00532e-18	3.96374e-17	16.4019	ENSG00000137075.18
ZNF850	1263.21	0.747079	0.100052	7.46689	8.2115e-14	1.9231e-12	11.716	ENSG00000267041.6
FOXO6	73.2828	0.746966	0.26395	2.82995	0.00465546	0.0156053	1.80673	ENSG00000204060.7
SHISAL1	897.263	0.746666	0.0884219	8.44435	3.05731e-17	1.04878e-15	14.9793	ENSG00000138944.8
SHANK3	1153.4	0.746015	0.0738258	10.1051	5.24597e-24	3.0372e-22	21.5175	ENSG00000251322.9
AGPAT3	1256.01	0.744707	0.0912274	8.1632	3.26271e-16	1.0082e-14	13.9965	ENSG00000160216.21
PYGM	84.4999	0.743347	0.25081	2.96379	0.00303877	0.0108124	1.96608	ENSG00000068976.14
TOX2	117.498	0.743135	0.205153	3.62235	0.000291938	0.0013951	2.85539	ENSG00000124191.18
ADAP1	294.082	0.742733	0.172827	4.29756	1.7269e-05	0.000110861	3.95522	ENSG00000105963.15
NACC1	4251.31	0.742108	0.0916731	8.09516	5.71893e-16	1.72945e-14	13.7621	ENSG00000160877.6
TNFSF9	58.7185	0.741946	0.307665	2.41154	0.0158854	0.0444324	1.3523	ENSG00000125657.5
NAGPA	249.447	0.740292	0.153257	4.8304	1.36258e-06	1.08937e-05	4.96283	ENSG00000103174.13
ZCCHC2	491.766	0.739779	0.113659	6.50876	7.57746e-11	1.19203e-09	8.92371	ENSG00000141664.10
SEMA4F	321.78	0.73937	0.162542	4.54879	5.39556e-06	3.85102e-05	4.41442	ENSG00000135622.13
TP53I3	702.46	0.737719	0.110434	6.6802	2.38617e-11	4.03937e-10	9.39369	ENSG00000115129.14
RGS2	763.245	0.73758	0.0941218	7.83644	4.63498e-15	1.25758e-13	12.9005	ENSG00000116741.8
JADE2	129.804	0.737544	0.205331	3.59198	0.000328172	0.00154456	2.81119	ENSG00000043143.22
BAK1	763.805	0.737461	0.093372	7.89809	2.83204e-15	7.8761e-14	13.1037	ENSG00000030110.13
AMPD3	249.015	0.737388	0.174871	4.21676	2.47833e-05	0.000153469	3.81398	ENSG00000133805.15
GPR63	547.269	0.737299	0.103704	7.10964	1.16348e-12	2.3502e-11	10.6289	ENSG00000112218.9
RNPEPL1	532.486	0.736534	0.121641	6.05497	1.40444e-09	1.86469e-08	7.72939	ENSG00000142327.13
ARHGAP31	470.805	0.736445	0.186988	3.93846	8.20066e-05	0.000449076	3.34768	ENSG00000031081.11
ZNF778	1808.28	0.736366	0.0851963	8.64317	5.46758e-18	2.02261e-16	15.6941	ENSG00000170100.14
RTN4RL2	264.118	0.736197	0.142596	5.16282	2.43259e-07	2.23511e-06	5.6507	ENSG00000186907.8
APBB3	261.007	0.734998	0.149402	4.91962	8.67134e-07	7.22179e-06	5.14136	ENSG00000113108.20
FAM98C	149.631	0.73404	0.184675	3.97476	7.04507e-05	0.000391019	3.4078	ENSG00000130244.12
LOC124905179	57.0189	0.732987	0.307295	2.38529	0.0170656	0.0471881	1.32617	ENSG00000223486.1
FBXO46	646.854	0.732842	0.118262	6.19677	5.76327e-10	8.09352e-09	8.09186	ENSG00000177051.6
TLCD3A	549.37	0.732841	0.105883	6.92126	4.47656e-12	8.52298e-11	10.0694	ENSG00000167695.15
PYCR3	182.204	0.732706	0.209502	3.49737	0.000469871	0.00211666	2.67435	ENSG00000104524.14
ZNF114	106.768	0.732416	0.221887	3.30085	0.00096393	0.00397149	2.40105	ENSG00000178150.10
KLK4	185.335	0.731824	0.20568	3.55806	0.000373602	0.00173221	2.7614	ENSG00000167749.11
CYB561D1	588.613	0.731048	0.12563	5.81906	5.91795e-09	7.13912e-08	7.14636	ENSG00000174151.15
SPATA6	433.497	0.730005	0.129567	5.63418	1.75896e-08	1.98077e-07	6.70317	ENSG00000132122.12
TIRAP	89.6942	0.729927	0.280312	2.60398	0.00921485	0.027926	1.55399	ENSG00000150455.14
CREG1	1018.82	0.729816	0.0786949	9.27399	1.79311e-20	7.97883e-19	18.0981	ENSG00000143162.9
CPOX	497.731	0.729482	0.125647	5.80581	6.4057e-09	7.70366e-08	7.1133	ENSG00000080819.9
DCP1A	729.785	0.728756	0.106732	6.82789	8.61735e-12	1.57705e-10	9.80216	ENSG00000272886.6
SUSD6	533.608	0.728717	0.138037	5.27914	1.29793e-07	1.25009e-06	5.90306	ENSG00000100647.8
TYSND1	416.509	0.728686	0.120207	6.06194	1.34492e-09	1.79024e-08	7.74709	ENSG00000156521.14
UNC13D	86.3938	0.728672	0.256305	2.84299	0.00446928	0.0150692	1.82191	ENSG00000092929.12
TLCD1	93.2365	0.728149	0.256919	2.83416	0.00459469	0.0154386	1.81139	ENSG00000160606.11
PP7080	303.962	0.728066	0.137609	5.29082	1.21767e-07	1.17862e-06	5.92863	ENSG00000188242.4
ABTB2	286.013	0.727526	0.137187	5.30317	1.13808e-07	1.10885e-06	5.95513	ENSG00000166016.6
MATCAP2	669.359	0.727455	0.105473	6.89708	5.30837e-12	9.99668e-11	10.0001	ENSG00000164542.13
ABHD5	243.099	0.727128	0.146863	4.95106	7.38088e-07	6.21351e-06	5.20666	ENSG00000011198.10
EPOR	76.9354	0.726221	0.289235	2.51083	0.0120446	0.0350492	1.45532	ENSG00000187266.14
PRRT3	450.523	0.726163	0.124655	5.82539	5.69805e-09	6.90595e-08	7.16078	ENSG00000163704.12
ZNF836	136.72	0.725122	0.208138	3.48385	0.00049425	0.00220242	2.6571	ENSG00000196267.13
SNX21	250.417	0.723802	0.150133	4.82108	1.42782e-06	1.13569e-05	4.94474	ENSG00000124104.19
PKIG	393.139	0.722055	0.115804	6.23516	4.51324e-10	6.44855e-09	8.19054	ENSG00000168734.14
LINC02593	216.72	0.721683	0.17471	4.13074	3.61603e-05	0.000214865	3.66783	ENSG00000223764.2
ZNF433-AS1	59.4881	0.720716	0.301107	2.39355	0.0166861	0.046273	1.33467	ENSG00000219665.8
KLF5	113.761	0.719284	0.215905	3.33149	0.000863834	0.003601	2.44358	ENSG00000102554.14
PANX2	595.492	0.717578	0.0957616	7.49338	6.71228e-14	1.59113e-12	11.7983	ENSG00000073150.14
CRIP2	293.477	0.71731	0.139682	5.13529	2.81703e-07	2.55667e-06	5.59233	ENSG00000182809.11
VASP	1028.37	0.717058	0.0878454	8.16273	3.2754e-16	1.01012e-14	13.9956	ENSG00000125753.14
MOCS2-DT	93.7031	0.716328	0.238838	2.99922	0.00270672	0.0098011	2.00873	ENSG00000247796.3
PINLYP	211.708	0.715511	0.159577	4.48381	7.33231e-06	5.1139e-05	4.29125	ENSG00000234465.11
SH2B3	477.039	0.715044	0.129789	5.5093	3.60271e-08	3.82733e-07	6.4171	ENSG00000111252.11
OAS3	518.412	0.714512	0.111034	6.43505	1.23433e-10	1.87363e-09	8.72732	ENSG00000111331.14
DGCR6L	1217.82	0.713938	0.0804124	8.87846	6.77921e-19	2.70024e-17	16.5686	ENSG00000128185.10
ULK4	111.548	0.712985	0.220759	3.2297	0.00123922	0.00493721	2.30652	ENSG00000168038.11
RIMKLA	884.21	0.712216	0.121615	5.85633	4.73213e-09	5.803e-08	7.23635	ENSG00000177181.15
GALK1	429.231	0.711906	0.122131	5.82904	5.57456e-09	6.76681e-08	7.16962	ENSG00000108479.13
KIF3B	1651.49	0.711503	0.0682663	10.4225	1.95816e-25	1.28136e-23	22.8923	ENSG00000101350.8
ANKRD9	253.958	0.710687	0.147734	4.81059	1.50485e-06	1.1933e-05	4.92325	ENSG00000156381.9
ABHD14A	157.451	0.710384	0.182673	3.88884	0.000100725	0.000541676	3.26626	ENSG00000248487.9
LRRC27	63.8668	0.710053	0.299766	2.36869	0.0178514	0.0490503	1.30936	ENSG00000148814.18
SH2B2	108.773	0.709986	0.218587	3.24807	0.0011619	0.00466618	2.33104	ENSG00000160999.10
LONRF2	149.65	0.709422	0.198982	3.56525	0.000363509	0.00169145	2.77174	ENSG00000170500.13
ZNFX1	963.632	0.708754	0.0820593	8.6371	5.76592e-18	2.12793e-16	15.672	ENSG00000124201.15
CIC	2936.9	0.7083	0.0736078	9.62263	6.41696e-22	3.24473e-20	19.4888	ENSG00000079432.9
SLC39A4	245.692	0.708269	0.148727	4.76221	1.91484e-06	1.48737e-05	4.82758	ENSG00000147804.10
QSOX1	997.081	0.706518	0.0842126	8.3897	4.87392e-17	1.63239e-15	14.7872	ENSG00000116260.17
PDLIM2	413.888	0.705322	0.127673	5.52445	3.30526e-08	3.54274e-07	6.45066	ENSG00000120913.23
CRAT	180.962	0.704729	0.172729	4.07998	4.50403e-05	0.000261153	3.5831	ENSG00000095321.18
COCH	1646.53	0.704716	0.0710652	9.91646	3.53055e-23	1.94293e-21	20.7115	ENSG00000100473.18
TCN2	209.952	0.703273	0.18037	3.89907	9.65645e-05	0.000521281	3.28293	ENSG00000185339.9
ACTA2	139.103	0.703112	0.197171	3.566	0.000362468	0.00168762	2.77273	ENSG00000107796.13
CCDC74A	94.3822	0.70302	0.243811	2.88346	0.00393335	0.0135044	1.86953	ENSG00000163040.15
PRKCD	237.239	0.700541	0.151406	4.62689	3.7119e-06	2.72813e-05	4.56413	ENSG00000163932.15
PNMA8C	84.5127	0.700397	0.250331	2.79788	0.00514392	0.0170088	1.76933	ENSG00000277531.3
MFHAS1	1304.02	0.700065	0.0799861	8.75234	2.08977e-18	8.01629e-17	16.096	ENSG00000147324.11
NAGA	834.019	0.699088	0.0865079	8.08121	6.41273e-16	1.92803e-14	13.7149	ENSG00000198951.12
GLMP	914.156	0.698552	0.0804258	8.68567	3.76523e-18	1.41642e-16	15.8488	ENSG00000198715.13
FLYWCH1	485.526	0.698282	0.129688	5.38433	7.2716e-08	7.36332e-07	6.13293	ENSG00000059122.17
LRRC8B	1929.78	0.697888	0.0639878	10.9066	1.07218e-27	8.34903e-26	25.0784	ENSG00000197147.15
ECEL1	435.689	0.697682	0.141166	4.94229	7.72112e-07	6.46846e-06	5.1892	ENSG00000171551.12
HPS6	392.313	0.69737	0.124751	5.59012	2.26918e-08	2.50462e-07	6.60126	ENSG00000166189.8
ZBTB45	346.561	0.696922	0.126014	5.5305	3.19325e-08	3.42741e-07	6.46503	ENSG00000119574.13
ICA1L	141.384	0.696591	0.209105	3.3313	0.000864424	0.0036025	2.4434	ENSG00000163596.17
SLC35C1	519.663	0.695904	0.103183	6.74439	1.53676e-11	2.68915e-10	9.57039	ENSG00000181830.9
LINC02802	168.823	0.69548	0.199287	3.48983	0.000483319	0.00216486	2.66457	ENSG00000232527.8
NR1H2	611.386	0.69515	0.118318	5.87525	4.22213e-09	5.19395e-08	7.2845	ENSG00000131408.15
ATG2A	780.491	0.694933	0.0928116	7.48757	7.01631e-14	1.65815e-12	11.7804	ENSG00000110046.13
STK36	625.5	0.694138	0.108619	6.39058	1.65262e-10	2.47718e-09	8.60604	ENSG00000163482.12
SLC43A1	399.772	0.693589	0.139187	4.98314	6.25614e-07	5.32421e-06	5.27374	ENSG00000149150.9
PPP1R13B	706.631	0.692868	0.116125	5.96655	2.42324e-09	3.08581e-08	7.51063	ENSG00000088808.18
COPS7A	1642.5	0.692653	0.0791006	8.75661	2.01218e-18	7.73772e-17	16.1114	ENSG00000111652.10
FBXW9	199.895	0.691854	0.160854	4.30113	1.69933e-05	0.000109225	3.96168	ENSG00000132004.13
C20orf27	2251.45	0.690064	0.0682357	10.1129	4.84084e-24	2.84495e-22	21.5459	ENSG00000101220.18
ATG9A	2010.84	0.689862	0.0698569	9.87535	5.32461e-23	2.89949e-21	20.5377	ENSG00000198925.12
MANBA	325.868	0.688603	0.177051	3.8893	0.000100535	0.000540843	3.26693	ENSG00000109323.11
HDAC5	2551.1	0.688401	0.0674089	10.2123	1.74638e-24	1.07079e-22	21.9703	ENSG00000108840.16
HEG1	919.045	0.68733	0.105637	6.50651	7.69176e-11	1.20758e-09	8.91809	ENSG00000173706.14
C10orf95-AS1	471.286	0.686797	0.109995	6.24391	4.26757e-10	6.10874e-09	8.21405	ENSG00000269609.6
FZD4	197.094	0.686401	0.174382	3.93619	8.27855e-05	0.000453022	3.34388	ENSG00000174804.4
DPCD	192.682	0.686347	0.164985	4.16006	3.1817e-05	0.000191098	3.71874	ENSG00000166171.13
FDXR	692.696	0.686029	0.0991628	6.91821	4.5739e-12	8.67649e-11	10.0617	ENSG00000161513.12
MIF4GD-DT	150.492	0.684494	0.182613	3.74833	0.000178014	0.000901006	3.04527	ENSG00000263843.1
GYS1	645.157	0.684137	0.123072	5.55882	2.71598e-08	2.95795e-07	6.52901	ENSG00000104812.15
BCL9L	567.726	0.682929	0.100641	6.7858	1.15443e-11	2.06894e-10	9.68425	ENSG00000186174.13
AVL9	2249.52	0.681609	0.0779101	8.74865	2.15916e-18	8.26211e-17	16.0829	ENSG00000105778.19
F8A2	168.466	0.681247	0.177273	3.84293	0.000121575	0.000642272	3.19228	ENSG00000288709.1
THEM6	710.953	0.680725	0.111796	6.08899	1.13623e-09	1.53608e-08	7.81359	ENSG00000130193.8
LINC02609	152.714	0.680277	0.235003	2.89476	0.00379453	0.0130888	1.8831	ENSG00000233593.10
TAPBP	599.864	0.679966	0.105634	6.437	1.21859e-10	1.85154e-09	8.73247	ENSG00000231925.12
PPP1R18	813.127	0.679422	0.0919548	7.38865	1.48324e-13	3.38214e-12	11.4708	ENSG00000146112.12
CAPN5	718.077	0.679071	0.0961207	7.06478	1.60873e-12	3.20799e-11	10.4938	ENSG00000149260.18
ATP8B2	3536.25	0.67807	0.0671486	10.098	5.63579e-24	3.23881e-22	21.4896	ENSG00000143515.19
PPP2R5B	223.851	0.678043	0.19784	3.42722	0.000609792	0.00265499	2.57594	ENSG00000068971.14
C8orf58	177.545	0.677904	0.165851	4.08743	4.3618e-05	0.000254232	3.59477	ENSG00000241852.10
PLEKHG4	590.932	0.677743	0.106862	6.34222	2.26471e-10	3.33056e-09	8.47748	ENSG00000196155.13
NEDD4L	2024.08	0.677023	0.082722	8.18432	2.73852e-16	8.56418e-15	14.0673	ENSG00000049759.20
AHDC1	983.684	0.676955	0.082211	8.23437	1.80508e-16	5.77255e-15	14.2386	ENSG00000126705.15
FRK	112.149	0.67629	0.211036	3.20462	0.0013524	0.00534441	2.2721	ENSG00000111816.8
ZFPM1	788.318	0.67467	0.11076	6.09126	1.12027e-09	1.51846e-08	7.8186	ENSG00000179588.9
PNPLA3	193.591	0.674275	0.174984	3.85336	0.000116508	0.000618437	3.2087	ENSG00000100344.11
RBCK1	545.929	0.674041	0.10847	6.21408	5.16266e-10	7.32937e-09	8.13493	ENSG00000125826.21
LRRC55	144.08	0.673673	0.194886	3.45675	0.000546725	0.00240868	2.61822	ENSG00000183908.7
DANCR	2678.42	0.673627	0.0682305	9.87281	5.46114e-23	2.96348e-21	20.5282	ENSG00000226950.8
PITPNM2	365.527	0.670987	0.130097	5.1576	2.5013e-07	2.29284e-06	5.63963	ENSG00000090975.14
ABRACL	224.715	0.670732	0.159602	4.20253	2.63943e-05	0.000161964	3.79058	ENSG00000146386.8
IGSF8	114.632	0.670476	0.216276	3.10009	0.00193462	0.00730774	2.13622	ENSG00000162729.14
DUSP18	265.102	0.669885	0.14338	4.6721	2.98133e-06	2.24522e-05	4.64874	ENSG00000167065.14
AGTR1	192.465	0.669868	0.165165	4.05575	4.99747e-05	0.000286669	3.54262	ENSG00000144891.19
PIDD1	446.119	0.669257	0.110497	6.05678	1.38872e-09	1.84539e-08	7.73391	ENSG00000177595.19
ASIC2	97.5481	0.668719	0.252683	2.64647	0.00813359	0.0251035	1.60027	ENSG00000108684.15
SH3BP1	890.309	0.668481	0.125098	5.34367	9.10851e-08	9.07007e-07	6.04239	ENSG00000100092.24
TMEM250	1202.49	0.667604	0.0879847	7.58773	3.25551e-14	8.06062e-13	12.0936	ENSG00000238227.8
CCDC28B	410.442	0.667048	0.120789	5.52243	3.34345e-08	3.57875e-07	6.44627	ENSG00000160050.16
EEF1AKMT3	245.388	0.667045	0.152349	4.37841	1.19547e-05	7.94971e-05	4.09965	ENSG00000123427.17
PRDM11	436.262	0.666893	0.137203	4.86063	1.17015e-06	9.49165e-06	5.02266	ENSG00000019485.14
SLC25A20	111.355	0.666179	0.209934	3.17328	0.00150727	0.00588917	2.22995	ENSG00000178537.10
MAP1A	2939.28	0.665263	0.0620962	10.7134	8.80387e-27	6.28952e-25	24.2014	ENSG00000166963.13
CMTM4	1067.56	0.664643	0.0869436	7.64454	2.09701e-14	5.29317e-13	12.2763	ENSG00000183723.13
MRAS	438.755	0.664609	0.116288	5.71522	1.09562e-08	1.27433e-07	6.89472	ENSG00000158186.13
SMPD3	548.411	0.663813	0.144814	4.58388	4.56419e-06	3.29086e-05	4.48269	ENSG00000103056.12
CTSH	324.293	0.662991	0.133121	4.98037	6.34623e-07	5.39204e-06	5.26825	ENSG00000103811.18
MAFB	224.771	0.66248	0.158744	4.17327	3.0026e-05	0.00018132	3.74155	ENSG00000204103.4
STAT5A	176.372	0.660928	0.203245	3.25188	0.00114643	0.00461239	2.33607	ENSG00000126561.18
VAV3	306.05	0.660893	0.15257	4.33173	1.47944e-05	9.62305e-05	4.01669	ENSG00000134215.16
CEBPB	455.561	0.660729	0.119753	5.51742	3.44018e-08	3.66717e-07	6.43567	ENSG00000172216.6
STK38	1007.77	0.66014	0.0772345	8.54722	1.26087e-17	4.50386e-16	15.3464	ENSG00000112079.9
B3GALT5	215.346	0.659895	0.189406	3.48403	0.000493933	0.00220163	2.65726	ENSG00000183778.18
OTUD7A	211.962	0.659233	0.159565	4.13145	3.60483e-05	0.000214281	3.66902	ENSG00000169918.10
C15orf61	273.774	0.658548	0.139308	4.72729	2.27533e-06	1.75079e-05	4.75677	ENSG00000189227.6
ZNF681	345.111	0.658457	0.170404	3.86409	0.000111504	0.000595327	3.22524	ENSG00000196172.9
NUDT22	203.303	0.658391	0.156532	4.20611	2.59801e-05	0.000159737	3.79659	ENSG00000149761.9
CCSER1	589.758	0.657183	0.125043	5.25568	1.47482e-07	1.40225e-06	5.85318	ENSG00000184305.15
SHANK1	2699.53	0.657167	0.0690455	9.51787	1.76759e-21	8.62963e-20	19.064	ENSG00000161681.16
TFR2	141.329	0.657072	0.213769	3.07375	0.00211387	0.00788917	2.10297	ENSG00000106327.13
UBASH3B	216.656	0.656915	0.208771	3.14659	0.00165189	0.00637267	2.19568	ENSG00000154127.10
TMEM127	621.428	0.656426	0.0988628	6.63976	3.14189e-11	5.23895e-10	9.28076	ENSG00000135956.9
PWWP2B	252.704	0.655657	0.144354	4.542	5.57227e-06	3.96449e-05	4.40181	ENSG00000171813.14
LDOC1	758.785	0.654479	0.0868244	7.53797	4.77358e-14	1.14728e-12	11.9403	ENSG00000182195.9
IFT22	161.872	0.654341	0.186075	3.51654	0.000437217	0.00198916	2.70133	ENSG00000128581.17
ZSWIM8	1240.94	0.653853	0.112278	5.82352	5.76202e-09	6.96721e-08	7.15694	ENSG00000214655.11
CCDC24	77.0183	0.653435	0.250162	2.61205	0.00900023	0.0274251	1.56185	ENSG00000159214.13
NCAM2	188.356	0.653334	0.269471	2.4245	0.0153294	0.0430471	1.36606	ENSG00000154654.15
IRX6	234.863	0.653212	0.149568	4.36733	1.25776e-05	8.31426e-05	4.08018	ENSG00000159387.8
TADA2B	256.304	0.653166	0.155169	4.20938	2.56067e-05	0.000157753	3.80202	ENSG00000173011.12
TTC39A	214.636	0.652539	0.17295	3.773	0.000161298	0.000827151	3.08242	ENSG00000085831.16
SVOP	490.315	0.652251	0.132842	4.90998	9.10846e-07	7.5495e-06	5.12208	ENSG00000166111.10
RARG	195.152	0.651715	0.166398	3.9166	8.9807e-05	0.000487166	3.31232	ENSG00000172819.17
CCM2	626.962	0.651591	0.0978233	6.66089	2.72168e-11	4.57748e-10	9.33937	ENSG00000136280.17
ZNF528	432.187	0.651251	0.133946	4.86205	1.16178e-06	9.43216e-06	5.02539	ENSG00000167555.14
TUFT1	168.203	0.651064	0.18568	3.50638	0.000454247	0.00205667	2.68684	ENSG00000143367.16
SLC10A3	208.151	0.650757	0.160564	4.05294	5.05782e-05	0.000289917	3.53773	ENSG00000126903.16
RTN4R	660.734	0.65038	0.0967868	6.71972	1.82075e-11	3.14372e-10	9.50256	ENSG00000040608.14
ABR	1997.77	0.650372	0.0811755	8.01192	1.12932e-15	3.26916e-14	13.4856	ENSG00000159842.16
PTRH1	144.478	0.649932	0.183543	3.54104	0.000398554	0.00183533	2.73629	ENSG00000187024.15
UBE2Q2	508.025	0.649928	0.114238	5.68927	1.27586e-08	1.46765e-07	6.83338	ENSG00000140367.12
SOWAHA	432.955	0.649848	0.113673	5.71682	1.08537e-08	1.26524e-07	6.89783	ENSG00000198944.6
SNHG16	23908.1	0.649314	0.0528124	12.2947	9.66721e-35	1.22404e-32	31.9122	ENSG00000163597.15
PER2	1141.81	0.648221	0.101021	6.41667	1.39285e-10	2.104e-09	8.67695	ENSG00000132326.12
MAPK11	420.998	0.647763	0.115591	5.60392	2.09559e-08	2.3262e-07	6.63335	ENSG00000185386.15
SFT2D3	151.157	0.647516	0.183053	3.53731	0.00040423	0.00185817	2.73091	ENSG00000173349.6
MDFI	436.763	0.647504	0.122613	5.28089	1.28559e-07	1.23897e-06	5.90694	ENSG00000112559.15
AGO2	7136.1	0.646509	0.0777324	8.31712	9.01278e-17	2.93651e-15	14.5322	ENSG00000123908.12
RAB27A	149.621	0.646471	0.215421	3.00096	0.00269131	0.00975435	2.0108	ENSG00000069974.16
RAB4B	90.4365	0.646424	0.234123	2.76105	0.00576161	0.0187252	1.72757	ENSG00000167578.18
NCBP2AS2	634.629	0.646326	0.0964395	6.70188	2.05759e-11	3.52529e-10	9.45281	ENSG00000270170.2
ZXDA	184.087	0.646197	0.172828	3.73896	0.000184781	0.000931623	3.03076	ENSG00000198205.7
GLIS2	708.683	0.646105	0.0961872	6.71716	1.85306e-11	3.19242e-10	9.49588	ENSG00000126603.9
TMEM198	1169.99	0.644523	0.0930641	6.92559	4.3417e-12	8.29665e-11	10.0811	ENSG00000188760.11
MIR22HG	127.308	0.6445	0.202983	3.17514	0.00149764	0.00585594	2.2324	ENSG00000186594.14
TBC1D17	461.951	0.644354	0.109379	5.89101	3.83842e-09	4.74441e-08	7.32382	ENSG00000104946.13
ZNF652	3028.53	0.644273	0.0593363	10.858	1.82739e-27	1.40196e-25	24.8533	ENSG00000198740.9
ADCY3	1755.99	0.644147	0.0852185	7.55876	4.06919e-14	9.93315e-13	12.0029	ENSG00000138031.15
SCG2	485.501	0.642824	0.105089	6.11694	9.53916e-10	1.30433e-08	7.88461	ENSG00000171951.5
MAML1	2588.02	0.642584	0.099299	6.4712	9.72273e-11	1.50025e-09	8.82384	ENSG00000161021.13
POMGNT2	404.583	0.642389	0.114926	5.58961	2.27586e-08	2.51021e-07	6.60029	ENSG00000144647.6
STMN4	163.489	0.640995	0.175756	3.64708	0.00026524	0.00128059	2.89259	ENSG00000015592.16
ZCCHC18	153.539	0.640707	0.229916	2.7867	0.00532473	0.0175174	1.75653	ENSG00000166707.12
CENPB	1379.56	0.64041	0.0712409	8.98937	2.48657e-19	1.0191e-17	16.9918	ENSG00000125817.8
ENHO	413.262	0.64038	0.121312	5.27878	1.30049e-07	1.25179e-06	5.90247	ENSG00000168913.7
KIF1C	1109.09	0.6393	0.0930936	6.86728	6.54366e-12	1.20891e-10	9.91761	ENSG00000129250.12
CLSTN3	1631.29	0.639107	0.071624	8.92309	4.53437e-19	1.82949e-17	16.7377	ENSG00000139182.15
LIPE	126.795	0.639067	0.221604	2.88382	0.00392887	0.0134924	1.86991	ENSG00000079435.10
VPS9D1-AS1	245.56	0.637907	0.153812	4.1473	3.36415e-05	0.000201126	3.69653	ENSG00000261373.1
LINC01679	198.493	0.637594	0.168436	3.78537	0.000153478	0.000793053	3.1007	ENSG00000237989.1
TMC7	111.83	0.637291	0.214258	2.97441	0.00293552	0.010493	1.9791	ENSG00000170537.13
MORN2	143.117	0.637218	0.194035	3.28404	0.00102331	0.00417856	2.37897	ENSG00000188010.15
VPS18	987.014	0.637125	0.0847492	7.51778	5.57155e-14	1.32881e-12	11.8765	ENSG00000104142.11
KMT5C	535.975	0.636848	0.128652	4.95015	7.41559e-07	6.23935e-06	5.20486	ENSG00000133247.14
ARG2	310.605	0.636674	0.146981	4.33167	1.47985e-05	9.62305e-05	4.01669	ENSG00000081181.8
STK38L	929.029	0.636566	0.084419	7.54055	4.67993e-14	1.1313e-12	11.9464	ENSG00000211455.8
P4HA2	266.132	0.636329	0.146729	4.33677	1.44593e-05	9.43003e-05	4.02549	ENSG00000072682.20
RHOBTB2	991.68	0.635476	0.093409	6.80315	1.02353e-11	1.85354e-10	9.732	ENSG00000008853.17
JUN	885.6	0.635071	0.0863966	7.35065	1.97249e-13	4.38852e-12	11.3577	ENSG00000177606.8
ZNF724	738.984	0.634532	0.104184	6.09047	1.12582e-09	1.52333e-08	7.81721	ENSG00000196081.10
SIX4	483.278	0.634002	0.118882	5.33306	9.65737e-08	9.59208e-07	6.01809	ENSG00000100625.9
TRAPPC14	193.857	0.633933	0.170826	3.71099	0.000206449	0.00102986	2.98722	ENSG00000146826.17
TSPAN17	607.261	0.633928	0.106036	5.97845	2.25271e-09	2.88754e-08	7.53947	ENSG00000048140.18
MED29	1049.48	0.63392	0.0907566	6.98484	2.85188e-12	5.52427e-11	10.2577	ENSG00000063322.15
ZNF136	309.458	0.633837	0.137212	4.6194	3.84849e-06	2.81656e-05	4.55028	ENSG00000196646.12
RNF4	1118.24	0.633763	0.0864825	7.32822	2.33221e-13	5.15204e-12	11.288	ENSG00000063978.16
TENT5A	224.102	0.633428	0.155485	4.07388	4.62363e-05	0.000266994	3.5735	ENSG00000112773.16
MANSC1	562.397	0.633415	0.106229	5.96274	2.48037e-09	3.15342e-08	7.50122	ENSG00000111261.14
BTN3A1	449.37	0.6331	0.11984	5.2829	1.27158e-07	1.22623e-06	5.91143	ENSG00000026950.17
RAP1GAP	498.278	0.63307	0.112444	5.63008	1.80122e-08	2.02251e-07	6.69411	ENSG00000076864.20
KIAA1671	1974	0.633052	0.0860467	7.35708	1.87978e-13	4.20628e-12	11.3761	ENSG00000197077.14
ALDH4A1	536.365	0.632822	0.11098	5.70215	1.18304e-08	1.36885e-07	6.86365	ENSG00000159423.17
TP53TG1	127.843	0.632755	0.227397	2.7826	0.00539245	0.0177065	1.75187	ENSG00000182165.18
SDK2	359.606	0.631678	0.124056	5.09189	3.54508e-07	3.16033e-06	5.50027	ENSG00000069188.17
NCS1	5549.54	0.631123	0.0722177	8.73917	2.34832e-18	8.96389e-17	16.0475	ENSG00000107130.10
GBA1	831.597	0.631115	0.108486	5.81749	5.97395e-09	7.20111e-08	7.1426	ENSG00000177628.16
GOLT1B	874.161	0.630957	0.103626	6.08877	1.13784e-09	1.53692e-08	7.81335	ENSG00000111711.10
TTC9	106.325	0.630856	0.214717	2.93808	0.00330253	0.0116051	1.93535	ENSG00000133985.3
UBE2J1	1518.16	0.630843	0.0680312	9.27285	1.81235e-20	8.04149e-19	18.0947	ENSG00000198833.7
USP53	414.398	0.630766	0.134445	4.69164	2.71024e-06	2.05999e-05	4.68613	ENSG00000145390.11
F12	129.616	0.629436	0.195217	3.22428	0.00126288	0.00501993	2.2993	ENSG00000131187.10
LINC00667	394.545	0.628853	0.123265	5.10164	3.36723e-07	3.0104e-06	5.52138	ENSG00000263753.8
GDPGP1	194.138	0.628845	0.162603	3.86737	0.000110017	0.000587589	3.23093	ENSG00000183208.13
PHLDA3	743.957	0.627854	0.12748	4.92512	8.43071e-07	7.0289e-06	5.15311	ENSG00000174307.7
PAQR5	277.559	0.627837	0.13577	4.62429	3.75892e-06	2.75749e-05	4.55949	ENSG00000137819.14
USE1	119.557	0.627773	0.216717	2.89674	0.00377065	0.0130151	1.88555	ENSG00000053501.13
MCPH1-DT	145.058	0.62767	0.192687	3.25746	0.00112414	0.00453323	2.34359	ENSG00000246089.3
IMPDH1	5203.8	0.626778	0.0597826	10.4843	1.02012e-25	6.84797e-24	23.1644	ENSG00000106348.18
DNAJB2	567.341	0.626658	0.116276	5.38939	7.06969e-08	7.17286e-07	6.14431	ENSG00000135924.17
TMED8	1458.41	0.626395	0.0728019	8.6041	7.69173e-18	2.812e-16	15.551	ENSG00000100580.8
DAZAP2	2013.83	0.626188	0.0741727	8.4423	3.11156e-17	1.06504e-15	14.9726	ENSG00000183283.16
NEK7	619.849	0.625642	0.108373	5.77303	7.78563e-09	9.25598e-08	7.03358	ENSG00000151414.15
FRS2	1205.18	0.625534	0.0902522	6.93095	4.1801e-12	8.00749e-11	10.0965	ENSG00000166225.9
NOL3	129.598	0.625171	0.231959	2.69518	0.00703512	0.0222061	1.65353	ENSG00000140939.14
DBNDD2	92.2821	0.624982	0.263978	2.36755	0.0179061	0.0491574	1.30841	ENSG00000244274.9
SLC6A9	111.193	0.624908	0.211161	2.95939	0.00308244	0.0109353	1.96117	ENSG00000196517.13
CPEB2	318.746	0.624789	0.159408	3.91943	8.87596e-05	0.000482508	3.3165	ENSG00000137449.17
FDXACB1	130.372	0.624745	0.196418	3.18068	0.00146929	0.00575954	2.23961	ENSG00000255561.7
ZNF747	407.634	0.624649	0.120565	5.18101	2.20692e-07	2.0398e-06	5.69041	ENSG00000169955.7
SRGAP1	1262.06	0.623622	0.10354	6.023	1.7121e-09	2.23132e-08	7.65144	ENSG00000196935.9
PITPNC1	1078.34	0.623469	0.098521	6.32829	2.47898e-10	3.63196e-09	8.43986	ENSG00000154217.15
DPF1	611.352	0.623418	0.100502	6.20302	5.53894e-10	7.81372e-09	8.10714	ENSG00000011332.21
B4GALT3	2475.62	0.622189	0.0615666	10.106	5.1988e-24	3.02113e-22	21.5198	ENSG00000158850.15
PIP4K2C	774.186	0.622151	0.102066	6.0956	1.09029e-09	1.4804e-08	7.82962	ENSG00000166908.18
KIFC3	148.962	0.622115	0.207041	3.0048	0.00265758	0.00964558	2.01567	ENSG00000140859.16
FAM53B	2223.07	0.621604	0.0746709	8.32459	8.4623e-17	2.76293e-15	14.5586	ENSG00000189319.14
FANCE	344.368	0.621322	0.131877	4.71138	2.4604e-06	1.88482e-05	4.72473	ENSG00000112039.5
CYTH1	829.006	0.621053	0.10999	5.64643	1.63816e-08	1.85009e-07	6.73281	ENSG00000108669.16
FAM95B1	191.968	0.619375	0.218225	2.83824	0.0045363	0.0152687	1.8162	ENSG00000223839.8
PURA	483.42	0.618607	0.124256	4.97848	6.4085e-07	5.44198e-06	5.26424	ENSG00000185129.8
CDIPT	1082.51	0.617692	0.0839642	7.35662	1.88627e-13	4.21475e-12	11.3752	ENSG00000103502.14
MAD2L2	779.302	0.617431	0.0902636	6.84031	7.90241e-12	1.45132e-10	9.83824	ENSG00000116670.15
TBC1D24	1126.28	0.616527	0.094561	6.51989	7.03595e-11	1.11247e-09	8.95371	ENSG00000162065.14
CCDC167	417.856	0.616415	0.11571	5.32725	9.97093e-08	9.86577e-07	6.00587	ENSG00000198937.9
SMCR8	2126.29	0.616403	0.0618699	9.9629	2.21516e-23	1.2321e-21	20.9094	ENSG00000176994.11
IER2	563.26	0.61606	0.115682	5.32548	1.00685e-07	9.95601e-07	6.00191	ENSG00000160888.7
ZIK1	525.857	0.616028	0.130226	4.73046	2.24006e-06	1.72536e-05	4.76312	ENSG00000171649.12
ZNF688	84.7553	0.615679	0.243327	2.53026	0.0113979	0.0335115	1.47481	ENSG00000229809.9
RNF141	350.562	0.615399	0.134604	4.57193	4.83241e-06	3.4698e-05	4.4597	ENSG00000110315.7
PPP1R16A	402.476	0.614761	0.135356	4.54182	5.57698e-06	3.96602e-05	4.40164	ENSG00000160972.10
MORN4	292.691	0.614366	0.140734	4.36543	1.26873e-05	8.37252e-05	4.07714	ENSG00000171160.18
SYPL1	330.055	0.614304	0.139592	4.4007	1.079e-05	7.25576e-05	4.13932	ENSG00000008282.9
TRAM1L1	127.352	0.613445	0.195102	3.14423	0.00166524	0.00641784	2.19261	ENSG00000174599.5
HOXD1	76.0783	0.61311	0.257784	2.37838	0.0173888	0.0479911	1.31884	ENSG00000128645.15
ANTKMT	239.789	0.612758	0.151228	4.05188	5.08084e-05	0.000290824	3.53637	ENSG00000103254.10
RNF11	1227.82	0.61229	0.0735311	8.32695	8.29529e-17	2.72554e-15	14.5645	ENSG00000123091.5
BCL2L1	1084.9	0.61213	0.091656	6.67856	2.41297e-11	4.07588e-10	9.38978	ENSG00000171552.14
ZNF287	298.409	0.611798	0.160622	3.80892	0.000139575	0.000728223	3.13774	ENSG00000141040.15
ZNF571	112.986	0.611606	0.217283	2.81479	0.00488091	0.0162511	1.78912	ENSG00000180479.14
SYBU	268.941	0.610497	0.174851	3.49154	0.000480249	0.00215296	2.66696	ENSG00000147642.17
KCNH2	4271.33	0.610393	0.0506523	12.0506	1.92467e-33	2.08158e-31	30.6816	ENSG00000055118.17
ST3GAL1	287.278	0.60903	0.14436	4.21882	2.4558e-05	0.000152559	3.81656	ENSG00000008513.16
ITGA11	507.768	0.608658	0.170798	3.56362	0.000365773	0.00170097	2.7693	ENSG00000137809.17
S100A13	512.289	0.608529	0.124211	4.89916	9.62497e-07	7.95221e-06	5.09951	ENSG00000189171.15
COMMD8	172.479	0.608372	0.18872	3.22368	0.00126555	0.00502927	2.29849	ENSG00000169019.11
LZTS3	142.907	0.607726	0.189084	3.21406	0.00130871	0.00518622	2.28515	ENSG00000088899.16
ZHX3	947.587	0.607661	0.0939995	6.46451	1.01629e-10	1.56401e-09	8.80576	ENSG00000174306.22
IQSEC3	338.986	0.606762	0.16661	3.6418	0.000270736	0.00130379	2.88479	ENSG00000120645.12
KITLG	182.401	0.606151	0.167462	3.61963	0.000295029	0.00140685	2.85175	ENSG00000049130.16
RCHY1	401.348	0.605433	0.119631	5.06085	4.17402e-07	3.66439e-06	5.436	ENSG00000163743.14
OTUD4	1817.45	0.605222	0.0783621	7.7234	1.13265e-14	2.94981e-13	12.5302	ENSG00000164164.17
GAREM1	357.308	0.604718	0.121037	4.99614	5.84898e-07	5.01332e-06	5.29987	ENSG00000141441.16
NAT8L	350.322	0.604526	0.125178	4.82932	1.37001e-06	1.09418e-05	4.96091	ENSG00000185818.8
HSD17B1	142.755	0.604047	0.187189	3.22693	0.00125126	0.0049763	2.30309	ENSG00000108786.11
KIAA0319	130.281	0.60361	0.200681	3.0078	0.00263142	0.00957295	2.01895	ENSG00000137261.15
PCDH9	294.277	0.60271	0.145564	4.14051	3.46531e-05	0.00020677	3.68451	ENSG00000184226.15
GLT8D1	240.762	0.602637	0.146809	4.1049	4.04482e-05	0.000237444	3.62444	ENSG00000016864.19
CBX4	682.791	0.601806	0.103192	5.8319	5.48003e-09	6.66245e-08	7.17637	ENSG00000141582.15
CCDC107	77.1579	0.601519	0.249695	2.40901	0.0159957	0.0447008	1.34969	ENSG00000159884.12
IPMK	307.692	0.601508	0.139432	4.31397	1.60347e-05	0.000103491	3.9851	ENSG00000151151.6
HIPK2	7549.02	0.601073	0.0578962	10.3819	2.99721e-25	1.92093e-23	22.7165	ENSG00000064393.16
MAPK8IP1	1989.53	0.600927	0.0697226	8.61882	6.7648e-18	2.47894e-16	15.6057	ENSG00000121653.11
DUSP3	587.406	0.600691	0.118706	5.06034	4.18508e-07	3.67203e-06	5.43509	ENSG00000108861.9
MAP3K12	520.569	0.60013	0.106584	5.63057	1.79612e-08	2.01894e-07	6.69488	ENSG00000139625.13
ZNF583	270.219	0.600081	0.139118	4.31348	1.60704e-05	0.000103667	3.98436	ENSG00000198440.9
FAM171A2	1345.96	0.59988	0.0758766	7.906	2.6579e-15	7.43161e-14	13.1289	ENSG00000161682.15
MLYCD	307.306	0.599086	0.135973	4.40592	1.05337e-05	7.09568e-05	4.14901	ENSG00000103150.7
ZNF699	184.977	0.598935	0.16472	3.63607	0.000276824	0.00132992	2.87617	ENSG00000196110.8
FAM83G	420.483	0.598871	0.12001	4.99017	6.03267e-07	5.15375e-06	5.28788	ENSG00000188522.15
LSM10	384.699	0.598058	0.120761	4.9524	7.33056e-07	6.18117e-06	5.20893	ENSG00000181817.6
PNPO	1104.22	0.597888	0.0869764	6.87414	6.23641e-12	1.15764e-10	9.93643	ENSG00000108439.11
THBS3	853.589	0.597703	0.0918952	6.50418	7.8116e-11	1.22392e-09	8.91225	ENSG00000169231.13
ZNF814	570.731	0.597332	0.135472	4.40927	1.03719e-05	7.00487e-05	4.1546	ENSG00000204514.10
JADE3	738.828	0.595792	0.130507	4.5652	4.99015e-06	3.57647e-05	4.44655	ENSG00000102221.14
TUBA3FP	355.808	0.595684	0.123268	4.83242	1.34882e-06	1.08002e-05	4.96657	ENSG00000161149.12
FAM174B	223.276	0.595547	0.163706	3.6379	0.000274874	0.00132237	2.87865	ENSG00000185442.13
GON7	154.517	0.594472	0.187275	3.17433	0.00150181	0.00587078	2.2313	ENSG00000170270.5
HBQ1	88.3104	0.594229	0.232114	2.56007	0.0104651	0.0311276	1.50685	ENSG00000086506.3
ZNF597	199.574	0.594219	0.1694	3.50778	0.000451866	0.00204753	2.68877	ENSG00000167981.7
F8A1	195.903	0.594132	0.184063	3.22788	0.00124711	0.00496358	2.30421	ENSG00000288722.1
LRRC51	146.393	0.594111	0.218886	2.71424	0.00664272	0.0211614	1.67446	ENSG00000184154.15
REEP6	164.208	0.59393	0.182478	3.25481	0.0011347	0.00456871	2.34021	ENSG00000115255.12
SYNGR2	1139.66	0.593738	0.0805916	7.36725	1.74179e-13	3.91437e-12	11.4073	ENSG00000108639.8
MAML2	375.179	0.59336	0.119507	4.96508	6.86715e-07	5.80298e-06	5.23635	ENSG00000184384.14
SLC4A3	218.175	0.592953	0.173247	3.42258	0.000620302	0.00269472	2.56949	ENSG00000114923.17
ULK1	1853.77	0.592318	0.0696043	8.5098	1.74241e-17	6.15336e-16	15.2109	ENSG00000177169.10
PLCD3	519.73	0.592044	0.129354	4.57694	4.71822e-06	3.39878e-05	4.46868	ENSG00000161714.12
PLEKHG2	1346.41	0.590574	0.125269	4.71444	2.42378e-06	1.85859e-05	4.73082	ENSG00000090924.15
NUAK2	118.364	0.590252	0.202036	2.92151	0.00348336	0.0121473	1.91552	ENSG00000163545.11
TRIM8	1071.17	0.590244	0.0780221	7.56508	3.8763e-14	9.50701e-13	12.022	ENSG00000171206.15
RIPOR1	1150.91	0.588766	0.0858236	6.86019	6.87706e-12	1.2675e-10	9.89705	ENSG00000039523.20
C2orf69	1079.89	0.587798	0.0781484	7.52156	5.41273e-14	1.29291e-12	11.8884	ENSG00000178074.6
PLP2	450.451	0.587589	0.1184	4.96275	6.95025e-07	5.87002e-06	5.23136	ENSG00000102007.11
SGPL1	2335.1	0.587506	0.0739629	7.94325	1.96959e-15	5.58733e-14	13.2528	ENSG00000166224.17
TOMM34	979.606	0.587496	0.0923879	6.35902	2.03048e-10	3.00026e-09	8.52284	ENSG00000025772.8
KAT2A	2424.99	0.587322	0.0618537	9.49533	2.19509e-21	1.05513e-19	18.9767	ENSG00000108773.11
TCERG1L	280.269	0.587301	0.149202	3.93629	8.27524e-05	0.000453	3.3439	ENSG00000176769.9
GOLGA1	834.504	0.58728	0.0956527	6.13972	8.26686e-10	1.14037e-08	7.94295	ENSG00000136935.14
MARCHF2	128.183	0.58678	0.223845	2.62136	0.00875793	0.0267758	1.57226	ENSG00000099785.11
LRP10	389.94	0.586053	0.120407	4.86726	1.13157e-06	9.2171e-06	5.03541	ENSG00000197324.9
LINC00877	118.428	0.58584	0.224547	2.60899	0.00908098	0.0276279	1.55865	ENSG00000241163.8
PTGFRN	2547.62	0.585694	0.0729915	8.02414	1.02241e-15	2.98744e-14	13.5247	ENSG00000134247.10
ABHD11	181.886	0.58562	0.167146	3.50364	0.000458937	0.00207535	2.68291	ENSG00000106077.19
MLLT1	2642.71	0.585375	0.0663203	8.82648	1.08022e-18	4.24832e-17	16.3718	ENSG00000130382.9
UBN1	2223.58	0.585375	0.0761069	7.69148	1.45444e-14	3.75025e-13	12.4259	ENSG00000118900.15
CNTNAP1	736.172	0.584329	0.0980585	5.95899	2.53807e-09	3.22413e-08	7.49159	ENSG00000108797.12
TMEM30A	1410.83	0.583709	0.0843191	6.92262	4.43364e-12	8.46196e-11	10.0725	ENSG00000112697.17
PER1	1872.67	0.583328	0.0815231	7.15538	8.34442e-13	1.7077e-11	10.7676	ENSG00000179094.16
AKT2	3391.15	0.583311	0.0523812	11.1359	8.3906e-29	6.9137e-27	26.1603	ENSG00000105221.18
CLN8	524.511	0.582502	0.104548	5.57164	2.52355e-08	2.76384e-07	6.55849	ENSG00000182372.10
PFKFB4	217.686	0.582103	0.171686	3.39051	0.00069763	0.00298979	2.52436	ENSG00000114268.12
TRIM9	1336.04	0.581658	0.0718424	8.0963	5.66549e-16	1.71997e-14	13.7645	ENSG00000100505.14
TWF1	1466.54	0.581644	0.0901852	6.44944	1.12262e-10	1.71577e-09	8.76554	ENSG00000151239.14
AKR7A2	1069.16	0.580727	0.0766879	7.5726	3.65829e-14	9.00065e-13	12.0457	ENSG00000053371.13
PLEKHM1	881.64	0.580545	0.0859576	6.75385	1.43974e-11	2.5315e-10	9.59662	ENSG00000225190.11
TMEM9B	224.636	0.580434	0.164296	3.53284	0.000411114	0.00188647	2.72435	ENSG00000175348.11
GLI2	1160.88	0.580247	0.0832158	6.9728	3.10692e-12	5.99594e-11	10.2221	ENSG00000074047.22
SLC9A3R2	229.024	0.579683	0.152494	3.80135	0.000143908	0.000748073	3.12606	ENSG00000065054.14
ABHD14B	290.776	0.579563	0.135197	4.28679	1.8127e-05	0.000115843	3.93613	ENSG00000114779.20
TOLLIP	374.548	0.579394	0.140322	4.12902	3.6431e-05	0.000216106	3.66533	ENSG00000078902.16
HEY1	332.779	0.578978	0.176014	3.28939	0.00100405	0.00411286	2.38586	ENSG00000164683.18
DENND4B	2722.16	0.57834	0.0868487	6.65917	2.75376e-11	4.62643e-10	9.33475	ENSG00000198837.10
SGPP1	232.41	0.57804	0.151292	3.8207	0.000133073	0.000697806	3.15627	ENSG00000126821.8
AMACR	104.854	0.577713	0.230817	2.5029	0.012318	0.0356978	1.44736	ENSG00000242110.8
VWA1	640.836	0.577507	0.109956	5.25219	1.50305e-07	1.42648e-06	5.84574	ENSG00000179403.12
LINGO1	955.677	0.57677	0.0884917	6.51778	7.13534e-11	1.12704e-09	8.94806	ENSG00000169783.13
CD163L1	158.389	0.576543	0.213165	2.70469	0.0068369	0.021655	1.66444	ENSG00000177675.9
SLC66A1	459.551	0.576221	0.115444	4.99137	5.9954e-07	5.13035e-06	5.28985	ENSG00000040487.13
KCNK3	2819.1	0.576054	0.0625624	9.20767	3.33275e-20	1.43779e-18	17.8423	ENSG00000171303.7
KHNYN	414.3	0.575991	0.11608	4.96201	6.97687e-07	5.88931e-06	5.22994	ENSG00000100441.10
SCARNA13	442.762	0.575617	0.127165	4.52653	5.99614e-06	4.25052e-05	4.37156	ENSG00000252481.1
TXNDC11	310.805	0.574675	0.164661	3.49004	0.000482946	0.00216381	2.66478	ENSG00000153066.13
FAM91A1	1350.87	0.574424	0.0926126	6.20244	5.55931e-10	7.83535e-09	8.10594	ENSG00000176853.16
HGH1	556.138	0.573985	0.105802	5.42506	5.79355e-08	5.97937e-07	6.22334	ENSG00000235173.7
HDAC7	1425.8	0.573426	0.0852712	6.72474	1.75909e-11	3.0474e-10	9.51607	ENSG00000061273.18
PSENEN	491.953	0.573176	0.116555	4.91767	8.75824e-07	7.28964e-06	5.13729	ENSG00000205155.8
REEP2	627.608	0.572678	0.100534	5.69637	1.22382e-08	1.41184e-07	6.85022	ENSG00000132563.16
CARMIL1	290.652	0.572628	0.143498	3.9905	6.59345e-05	0.000367656	3.43456	ENSG00000079691.18
SPATA13	886.688	0.572304	0.147345	3.88411	0.000102704	0.000551175	3.25871	ENSG00000182957.16
CHST3	466.567	0.571377	0.116855	4.88963	1.01025e-06	8.32027e-06	5.07986	ENSG00000122863.6
TPST2	469.5	0.571308	0.110584	5.1663	2.3878e-07	2.19525e-06	5.65852	ENSG00000128294.16
MFSD14B	497.41	0.571024	0.105864	5.39392	6.89374e-08	6.9989e-07	6.15497	ENSG00000148110.16
LZTS2	910.61	0.570796	0.0881446	6.47568	9.43874e-11	1.45977e-09	8.83572	ENSG00000107816.17
C1orf74	521.624	0.569823	0.106128	5.36919	7.90892e-08	7.95181e-07	6.09953	ENSG00000162757.4
TM9SF1	565.227	0.569633	0.102785	5.542	2.99044e-08	3.22976e-07	6.49083	ENSG00000100926.15
B4GALNT1	1255.71	0.569154	0.0870235	6.54023	6.14229e-11	9.81129e-10	9.00827	ENSG00000135454.14
NEAT1	2245.75	0.569052	0.0950087	5.98948	2.10518e-09	2.70871e-08	7.56724	ENSG00000245532.9
ZNF799	178.515	0.568857	0.176982	3.21422	0.00130802	0.00518479	2.28527	ENSG00000196466.10
THAP11	752.134	0.56783	0.093264	6.08842	1.14028e-09	1.53888e-08	7.81279	ENSG00000168286.3
LOC124902718	166.984	0.567772	0.185335	3.06349	0.00218772	0.00813162	2.08982	ENSG00000255135.4
TBC1D2B	851.706	0.567671	0.106513	5.32959	9.84335e-08	9.75814e-07	6.01063	ENSG00000167202.12
OXLD1	443.167	0.567536	0.113717	4.99079	6.01321e-07	5.13994e-06	5.28904	ENSG00000204237.5
CLN8-AS1	143.197	0.567248	0.200885	2.82375	0.00474658	0.0158702	1.79942	ENSG00000253982.2
ZNF329	337.561	0.567183	0.146527	3.87084	0.00010846	0.00057987	3.23667	ENSG00000181894.15
BTN3A2	174.354	0.56717	0.18035	3.14483	0.00166181	0.00640778	2.19329	ENSG00000186470.14
ATP6V0D1	1278.12	0.566964	0.0871942	6.50232	7.90919e-11	1.23797e-09	8.90729	ENSG00000159720.12
HSD17B1-AS1	1001.91	0.566557	0.0784164	7.22499	5.01154e-13	1.05047e-11	10.9786	ENSG00000266962.2
BICDL1	673.8	0.566363	0.101993	5.55295	2.80891e-08	3.05276e-07	6.51531	ENSG00000135127.11
TMEM129	399.494	0.566036	0.132084	4.28541	1.82399e-05	0.000116469	3.93379	ENSG00000168936.11
ZNF74	1805.24	0.565719	0.0697735	8.10793	5.14901e-16	1.57237e-14	13.8034	ENSG00000185252.19
C11orf24	760.482	0.565471	0.10881	5.19685	2.0269e-07	1.88122e-06	5.72556	ENSG00000171067.11
DNPEP	965.107	0.564894	0.0879466	6.42314	1.33487e-10	2.02034e-09	8.69457	ENSG00000123992.20
SMIM29	190.98	0.564468	0.171561	3.29018	0.00100123	0.00410671	2.38651	ENSG00000186577.14
PLEKHM2	1764.5	0.564401	0.0748451	7.54092	4.66681e-14	1.13034e-12	11.9468	ENSG00000116786.13
MAST4	421.128	0.564384	0.138215	4.08337	4.43875e-05	0.000257848	3.58864	ENSG00000069020.18
HPDL	943.941	0.564151	0.0796794	7.08026	1.43886e-12	2.88773e-11	10.5394	ENSG00000186603.7
FBRSL1	4463.28	0.564086	0.0849241	6.64224	3.08948e-11	5.15708e-10	9.2876	ENSG00000112787.14
CCDC183-AS1	95.2625	0.562562	0.228902	2.45766	0.0139847	0.0397585	1.40057	ENSG00000228544.1
RAPGEF1	3524.38	0.562446	0.0685101	8.20968	2.21781e-16	7.04902e-15	14.1519	ENSG00000107263.19
RRM2B	665.877	0.562384	0.11567	4.86197	1.16221e-06	9.43216e-06	5.02539	ENSG00000048392.12
SYS1	607.145	0.56189	0.111965	5.01846	5.20882e-07	4.49181e-06	5.34758	ENSG00000204070.10
GINM1	391.425	0.561737	0.121297	4.63107	3.63779e-06	2.67872e-05	4.57207	ENSG00000055211.14
AKIP1	115.406	0.561733	0.209974	2.67525	0.00746726	0.0233431	1.63184	ENSG00000166452.12
PRSS23	113.861	0.561343	0.218675	2.56701	0.0102578	0.0306162	1.51405	ENSG00000150687.12
GFOD2	1190.02	0.560315	0.0727254	7.70453	1.3133e-14	3.40323e-13	12.4681	ENSG00000141098.13
PIK3C2B	1773.88	0.559893	0.0771654	7.25575	3.99442e-13	8.54521e-12	11.0683	ENSG00000133056.14
FOXJ2	272.233	0.559284	0.15263	3.66432	0.000248	0.00120548	2.91884	ENSG00000065970.9
FBF1	155.926	0.558984	0.194707	2.87089	0.00409313	0.0139604	1.8551	ENSG00000188878.19
TP73	495.156	0.558361	0.117795	4.74009	2.1362e-06	1.64862e-05	4.78288	ENSG00000078900.15
ACBD4	96.775	0.558336	0.224293	2.48932	0.0127989	0.0368994	1.43298	ENSG00000181513.15
CYB561A3	462.244	0.557815	0.120913	4.61335	3.9623e-06	2.88728e-05	4.53951	ENSG00000162144.10
TTC30B	104.299	0.556764	0.218157	2.55212	0.0107068	0.0317555	1.49818	ENSG00000196659.10
GLRB	167.741	0.555669	0.179248	3.1	0.00193521	0.00730819	2.13619	ENSG00000109738.11
DLC1	2441.87	0.555545	0.0700874	7.92646	2.25479e-15	6.3501e-14	13.1972	ENSG00000164741.15
RPS6KL1	333.867	0.554537	0.149482	3.70972	0.000207492	0.00103262	2.98606	ENSG00000198208.12
PHYHIP	322.718	0.554021	0.143193	3.86905	0.00010926	0.000583946	3.23363	ENSG00000168490.14
XYLT2	680.754	0.553811	0.0932415	5.93953	2.85841e-09	3.60169e-08	7.44349	ENSG00000015532.10
AKTIP	409.523	0.553782	0.143418	3.86133	0.000112772	0.000600656	3.22137	ENSG00000166971.17
DAG1	1414.11	0.55365	0.0804216	6.88434	5.80551e-12	1.08281e-10	9.96545	ENSG00000173402.12
MARCHF9	440.892	0.553595	0.11362	4.87232	1.10294e-06	8.99801e-06	5.04585	ENSG00000139266.6
GPR3	99.328	0.551483	0.232622	2.37073	0.0177531	0.0488232	1.31137	ENSG00000181773.7
BSDC1	1415.72	0.551457	0.0731382	7.53993	4.70226e-14	1.13364e-12	11.9455	ENSG00000160058.19
SHD	1809.61	0.551383	0.102024	5.40444	6.50121e-08	6.65243e-07	6.17702	ENSG00000105251.11
CTDSP1	1489.11	0.551331	0.0748974	7.36115	1.82338e-13	4.08595e-12	11.3887	ENSG00000144579.8
JUND	1434.13	0.550866	0.0758631	7.26132	3.83323e-13	8.21165e-12	11.0856	ENSG00000130522.6
MEF2C	666.399	0.549449	0.119651	4.59208	4.38858e-06	3.17749e-05	4.49792	ENSG00000081189.16
SLC25A44	1562.93	0.549236	0.0939335	5.84707	5.00308e-09	6.11122e-08	7.21387	ENSG00000160785.14
ZNF512B	2205.71	0.549073	0.0692189	7.93241	2.14933e-15	6.07506e-14	13.2164	ENSG00000196700.9
HSPB1	5343	0.54874	0.0568018	9.66061	4.43212e-22	2.25575e-20	19.6467	ENSG00000106211.10
PPP1R37	739.928	0.548406	0.116848	4.69331	2.68824e-06	2.04427e-05	4.68946	ENSG00000104866.11
GSTM4	687.83	0.548318	0.105363	5.20407	1.94974e-07	1.81393e-06	5.74138	ENSG00000168765.17
PPP1R11	1314.42	0.548207	0.0809407	6.77295	1.26185e-11	2.24083e-10	9.64959	ENSG00000204619.8
SESN3	4014.7	0.547266	0.0528704	10.3511	4.13842e-25	2.63068e-23	22.5799	ENSG00000149212.12
DLGAP3	1017.45	0.547232	0.0770437	7.10288	1.22185e-12	2.46172e-11	10.6088	ENSG00000116544.12
HDDC3	225.159	0.546808	0.151881	3.60024	0.00031793	0.00150173	2.82341	ENSG00000184508.12
GABRA5	293.162	0.546777	0.161901	3.37724	0.000732172	0.00311128	2.50706	ENSG00000186297.12
EHD3	654.309	0.54627	0.0935161	5.84145	5.17472e-09	6.31097e-08	7.1999	ENSG00000013016.16
SESN2	826.113	0.5452	0.0887762	6.14128	8.1857e-10	1.13118e-08	7.94647	ENSG00000130766.5
RUNDC1	664.357	0.545022	0.091709	5.94295	2.79933e-09	3.5301e-08	7.45221	ENSG00000198863.7
CIPC	1277.94	0.543305	0.0718513	7.56151	3.98403e-14	9.75586e-13	12.0107	ENSG00000198894.8
UNKL	762.474	0.542929	0.143465	3.7844	0.000154081	0.00079564	3.09928	ENSG00000059145.19
CRTAP	746.986	0.542918	0.0983015	5.52299	3.33282e-08	3.56983e-07	6.44735	ENSG00000170275.15
LRRC4B	676.141	0.542619	0.0961576	5.64302	1.67098e-08	1.88578e-07	6.72451	ENSG00000131409.13
SEMA7A	270.072	0.542073	0.137287	3.94847	7.86539e-05	0.000431778	3.36474	ENSG00000138623.10
PLXNB1	374.777	0.542037	0.192188	2.82034	0.00479724	0.0160189	1.79537	ENSG00000164050.13
ZNF496	3744.09	0.541845	0.0829373	6.53318	6.43871e-11	1.02427e-09	8.98958	ENSG00000162714.13
TPP1	364.913	0.5411	0.131538	4.11365	3.89455e-05	0.000229401	3.6394	ENSG00000166340.18
TEX2	1218.91	0.540674	0.0789317	6.84989	7.39055e-12	1.35892e-10	9.86681	ENSG00000136478.8
SLC35E4	249.821	0.540308	0.143271	3.77122	0.000162451	0.000832512	3.07961	ENSG00000100036.13
LRIF1	682.182	0.53962	0.09938	5.42987	5.63966e-08	5.8399e-07	6.23359	ENSG00000121931.16
BAHD1	1447.55	0.539449	0.0779328	6.92198	4.45379e-12	8.48999e-11	10.0711	ENSG00000140320.12
TNRC18	1298.48	0.539202	0.111999	4.81435	1.47681e-06	1.17286e-05	4.93075	ENSG00000182095.15
P4HTM	191.241	0.539079	0.160617	3.35631	0.0007899	0.00332484	2.47823	ENSG00000178467.18
ZNF107	2015.53	0.539059	0.0824526	6.53781	6.24279e-11	9.9616e-10	9.00167	ENSG00000196247.12
SMPD2	188.63	0.538993	0.179865	2.99665	0.00272965	0.00987494	2.00547	ENSG00000135587.9
NR1D1	287.572	0.538049	0.132499	4.06077	4.89122e-05	0.000281195	3.55099	ENSG00000126368.6
VSTM2A	438.17	0.537924	0.142651	3.77091	0.000162654	0.00083328	3.07921	ENSG00000170419.11
GALM	193.2	0.537895	0.183821	2.92619	0.00343144	0.0119904	1.92117	ENSG00000143891.17
MAPK12	913.651	0.537807	0.101441	5.30168	1.14744e-07	1.11619e-06	5.95226	ENSG00000188130.14
UTRN	259.158	0.537361	0.146443	3.66941	0.000243111	0.00118504	2.92627	ENSG00000152818.18
RASSF8	357.039	0.537134	0.162334	3.30883	0.000936874	0.00387026	2.41226	ENSG00000123094.15
GABARAP	4101.07	0.536992	0.073429	7.31308	2.61089e-13	5.70779e-12	11.2435	ENSG00000170296.10
ATP6V1C1	1662.76	0.536744	0.0742379	7.23005	4.82812e-13	1.01475e-11	10.9936	ENSG00000155097.12
RETREG2	2059.67	0.53659	0.0817635	6.56271	5.28402e-11	8.51016e-10	9.07006	ENSG00000144567.11
MTSS2	1841.46	0.536515	0.0677812	7.91539	2.46487e-15	6.91673e-14	13.1601	ENSG00000132613.15
BORCS6	145.642	0.536423	0.197158	2.72078	0.00651276	0.0208232	1.68145	ENSG00000196544.8
ZSCAN18	487.805	0.535735	0.112413	4.76578	1.88121e-06	1.46563e-05	4.83398	ENSG00000121413.13
UBE2D4	1045.49	0.535379	0.0767777	6.97311	3.10015e-12	5.99029e-11	10.2226	ENSG00000078967.13
TTPAL	731.039	0.53514	0.0944072	5.66843	1.44112e-08	1.64184e-07	6.78467	ENSG00000124120.11
DNAJC4	295.747	0.534942	0.152563	3.50636	0.000454279	0.00205667	2.68684	ENSG00000110011.13
ASIC1	1068.81	0.534917	0.105371	5.07652	3.84407e-07	3.39301e-06	5.46942	ENSG00000110881.12
ETHE1	183.219	0.534562	0.165106	3.23769	0.00120502	0.00481824	2.31711	ENSG00000105755.8
ANTXR2	476.122	0.534308	0.117038	4.56525	4.98907e-06	3.57647e-05	4.44655	ENSG00000163297.18
SIK2	1142.61	0.534123	0.11363	4.70055	2.59466e-06	1.98085e-05	4.70315	ENSG00000170145.5
ZNF441	152.88	0.533992	0.185599	2.87713	0.00401308	0.0137241	1.86252	ENSG00000197044.11
ZDHHC18	1535.8	0.533309	0.0678503	7.86008	3.83887e-15	1.05444e-13	12.977	ENSG00000204160.12
MGAT4B	1075.51	0.532972	0.0818245	6.51359	7.33741e-11	1.15661e-09	8.93681	ENSG00000161013.17
RAB3D	1033.62	0.532911	0.0820038	6.49861	8.10631e-11	1.26628e-09	8.89747	ENSG00000105514.8
ELMO1	677.035	0.532589	0.115398	4.61523	3.92669e-06	2.86571e-05	4.54277	ENSG00000155849.16
SRF	998.204	0.532554	0.0812317	6.55598	5.52761e-11	8.87494e-10	9.05183	ENSG00000112658.8
ELOVL1	500.3	0.532311	0.114978	4.62967	3.66254e-06	2.69567e-05	4.56933	ENSG00000066322.15
PDCD2L	262.263	0.532165	0.150554	3.53472	0.000408202	0.00187421	2.72718	ENSG00000126249.8
MYO1C	1143.72	0.531958	0.0736713	7.22069	5.17226e-13	1.0827e-11	10.9655	ENSG00000197879.17
A1BG-AS1	194.827	0.531949	0.159308	3.33912	0.000840437	0.00351759	2.45375	ENSG00000268895.6
KCTD18	135.876	0.531749	0.196157	2.71083	0.00671144	0.0213558	1.67048	ENSG00000155729.13
RGMB	1085.05	0.531737	0.0775062	6.86057	6.85868e-12	1.2656e-10	9.8977	ENSG00000174136.13
ZNF506	703.243	0.53173	0.0951906	5.58595	2.32425e-08	2.56177e-07	6.59146	ENSG00000081665.14
EDEM1	757.568	0.531001	0.11376	4.66773	3.04548e-06	2.2858e-05	4.64096	ENSG00000134109.11
TMEM184B	2964.41	0.530941	0.0673468	7.88368	3.17887e-15	8.76243e-14	13.0574	ENSG00000198792.13
UNC5B	3783.93	0.530906	0.073278	7.24508	4.32169e-13	9.16976e-12	11.0376	ENSG00000107731.12
ZNF772	588.19	0.530618	0.10558	5.02573	5.01525e-07	4.33689e-06	5.36282	ENSG00000197128.12
BOK	568.578	0.530522	0.124596	4.25795	2.06314e-05	0.000129887	3.88643	ENSG00000176720.6
ZNF853	361.689	0.530197	0.121271	4.37199	1.23118e-05	8.1663e-05	4.08797	ENSG00000236609.4
AGO1	5694.53	0.530167	0.0492047	10.7747	4.53152e-27	3.36967e-25	24.4724	ENSG00000092847.13
LOC145783	205.097	0.529958	0.160248	3.30711	0.000942625	0.00389092	2.40995	ENSG00000285331.2
FAM3A	220.194	0.529945	0.181469	2.9203	0.00349689	0.0121918	1.91393	ENSG00000071889.17
AMT	192.836	0.529785	0.167675	3.15959	0.00157989	0.00613444	2.21222	ENSG00000145020.16
SCARA3	1624.62	0.529529	0.0728683	7.26693	3.67755e-13	7.89988e-12	11.1024	ENSG00000168077.14
LAMB2	291.505	0.529122	0.211305	2.50407	0.0122775	0.0356204	1.4483	ENSG00000172037.14
FHL3	202.988	0.52907	0.156736	3.37554	0.000736708	0.003128	2.50473	ENSG00000183386.10
SLC9A7	491.941	0.529016	0.140054	3.77724	0.000158578	0.000815621	3.08851	ENSG00000065923.10
DAB2IP	2659.02	0.528832	0.0707617	7.47341	7.81405e-14	1.83554e-12	11.7362	ENSG00000136848.17
R3HDM4	663.394	0.528784	0.0924452	5.71997	1.06541e-08	1.2429e-07	6.90556	ENSG00000198858.10
PCLAF	661.098	0.528502	0.103481	5.10723	3.26915e-07	2.92944e-06	5.53322	ENSG00000166803.14
RNF167	1434.67	0.528046	0.0954592	5.53164	3.17256e-08	3.40891e-07	6.46738	ENSG00000108523.16
GPSM1	867.823	0.527726	0.0946673	5.57453	2.48193e-08	2.72593e-07	6.56449	ENSG00000160360.13
ZNF551	802.257	0.527629	0.105386	5.00661	5.53959e-07	4.76124e-06	5.32228	ENSG00000204519.11
EXTL3	2149.3	0.527547	0.0871877	6.05071	1.44212e-09	1.90452e-08	7.72021	ENSG00000012232.9
RAB12	734.195	0.527473	0.0893779	5.9016	3.59987e-09	4.46728e-08	7.34996	ENSG00000206418.5
UHMK1	2635.85	0.527366	0.0560818	9.40352	5.27682e-21	2.48177e-19	18.6052	ENSG00000152332.16
NF2	4442.28	0.527176	0.0509885	10.3391	4.68833e-25	2.96813e-23	22.5275	ENSG00000186575.19
DHRS13	679.245	0.527114	0.0936174	5.63051	1.79674e-08	2.01894e-07	6.69488	ENSG00000167536.14
TERC	1454.8	0.527031	0.0890095	5.92107	3.19861e-09	3.9884e-08	7.3992	ENSG00000277925.1
C11orf68	412.04	0.526768	0.119164	4.42054	9.84525e-06	6.68105e-05	4.17516	ENSG00000175573.7
CBY1	311.877	0.52663	0.133883	3.93352	8.37122e-05	0.000457772	3.33935	ENSG00000100211.10
WDR91	549.25	0.526577	0.152937	3.4431	0.000575088	0.00251939	2.59871	ENSG00000105875.15
DGCR11	120.127	0.526074	0.201784	2.60711	0.0091311	0.0277336	1.55699	ENSG00000273311.1
SEZ6	3201.31	0.525846	0.0815517	6.448	1.13333e-10	1.72874e-09	8.76227	ENSG00000063015.20
SUMF1	238.294	0.525805	0.144991	3.62647	0.000287324	0.00137601	2.86138	ENSG00000144455.14
ZNF486	152.796	0.525755	0.192323	2.73371	0.00626258	0.0201266	1.69623	ENSG00000256229.8
TINF2	348.445	0.525663	0.126958	4.14043	3.46653e-05	0.00020677	3.68451	ENSG00000092330.18
PSME1	565.223	0.525613	0.101131	5.19737	2.02127e-07	1.87712e-06	5.72651	ENSG00000092010.15
CTXN1	1241.07	0.525495	0.0921243	5.7042	1.16889e-08	1.35348e-07	6.86855	ENSG00000178531.6
MAP4K2	351.09	0.525358	0.137449	3.8222	0.000132267	0.000694046	3.15861	ENSG00000168067.12
ITPRIP	287.144	0.525255	0.138935	3.78057	0.000156467	0.000805828	3.09376	ENSG00000148841.17
FAM20C	450.941	0.525184	0.12515	4.19645	2.71128e-05	0.000165655	3.78079	ENSG00000177706.9
CHST14	383.946	0.525094	0.120998	4.33968	1.42687e-05	9.32137e-05	4.03052	ENSG00000169105.8
RAD51D	451.083	0.52494	0.136178	3.85482	0.000115817	0.000615607	3.2107	ENSG00000185379.21
MAX	1386.69	0.524825	0.112876	4.64959	3.32599e-06	2.46662e-05	4.6079	ENSG00000125952.20
SLC41A2	236.938	0.524706	0.182998	2.86728	0.00414022	0.014097	1.85087	ENSG00000136052.10
SERP2	122.06	0.52455	0.201321	2.60554	0.00917286	0.0278186	1.55566	ENSG00000151778.11
RPUSD1	677.257	0.523928	0.113713	4.60745	4.07632e-06	2.96518e-05	4.52795	ENSG00000007376.8
TNIP2	197.59	0.523604	0.181624	2.88289	0.00394043	0.0135202	1.86902	ENSG00000168884.15
SLC27A4	1288.27	0.523548	0.0740122	7.07381	1.50734e-12	3.01739e-11	10.5204	ENSG00000167114.13
POMT2	833.48	0.523223	0.104992	4.98347	6.24533e-07	5.31792e-06	5.27426	ENSG00000009830.13
FOXRED2	2461.96	0.52279	0.0779279	6.70864	1.96442e-11	3.36937e-10	9.47245	ENSG00000100350.15
PDXDC1	1239.96	0.522147	0.086265	6.05283	1.42325e-09	1.88483e-08	7.72473	ENSG00000179889.19
EFNA1	145.152	0.521699	0.185323	2.81508	0.00487654	0.0162453	1.78927	ENSG00000169242.12
PINK1-AS	235.229	0.521289	0.144548	3.60633	0.00031056	0.001471	2.83239	ENSG00000117242.7
LYPLA2	2021.92	0.520532	0.0685967	7.58829	3.24163e-14	8.03903e-13	12.0948	ENSG00000011009.11
GRAMD1A	2257.26	0.519967	0.0641777	8.10199	5.40671e-16	1.64461e-14	13.7839	ENSG00000089351.15
APC2	3540.33	0.519731	0.0628651	8.2674	1.36912e-16	4.433e-15	14.3533	ENSG00000115266.12
MINDY1	542.217	0.519725	0.100511	5.17083	2.33051e-07	2.14853e-06	5.66786	ENSG00000143409.16
BMP7	4334.78	0.519458	0.0526743	9.8617	6.1009e-23	3.27639e-21	20.4846	ENSG00000101144.13
SUOX	440.758	0.51936	0.121763	4.26534	1.99597e-05	0.000126055	3.89944	ENSG00000139531.13
FEV	2083.69	0.518481	0.0772632	6.71059	1.93844e-11	3.33215e-10	9.47728	ENSG00000163497.3
GUCY1B1	163.209	0.51812	0.175493	2.95236	0.0031535	0.0111493	1.95275	ENSG00000061918.14
FAM120AOS	359.049	0.517911	0.141796	3.65251	0.000259687	0.00125563	2.90114	ENSG00000188938.17
KLHL18	508.14	0.517864	0.135184	3.83081	0.000127725	0.000672703	3.17218	ENSG00000114648.12
COBL	518.574	0.517805	0.115401	4.48701	7.22312e-06	5.04678e-05	4.29699	ENSG00000106078.19
RTL8B	331.218	0.517721	0.134488	3.84957	0.000118327	0.000626595	3.20301	ENSG00000212747.5
AFTPH	775.169	0.517494	0.0930834	5.55947	2.70592e-08	2.94906e-07	6.53032	ENSG00000119844.15
RAB11FIP3	632.605	0.517455	0.100751	5.13597	2.80686e-07	2.54892e-06	5.59364	ENSG00000090565.17
CHDH	180.564	0.516997	0.192938	2.6796	0.00737099	0.0230792	1.63678	ENSG00000016391.11
DKK1	470.914	0.516696	0.119012	4.34153	1.41491e-05	9.26265e-05	4.03326	ENSG00000107984.10
SLC46A1	377.575	0.516605	0.157249	3.28526	0.00101889	0.00416489	2.3804	ENSG00000076351.13
ABHD16A	403.461	0.5163	0.124457	4.14843	3.3476e-05	0.00020029	3.69834	ENSG00000204427.12
MINDY4	644.878	0.516221	0.100331	5.14516	2.67293e-07	2.43725e-06	5.6131	ENSG00000106125.14
WDR13	649.984	0.515595	0.164116	3.14166	0.00167995	0.00646653	2.18933	ENSG00000101940.18
TTLL12	4026.88	0.515528	0.0758187	6.79948	1.04997e-11	1.89922e-10	9.72142	ENSG00000100304.13
MUS81	662.225	0.515479	0.105673	4.87807	1.07128e-06	8.77653e-06	5.05668	ENSG00000172732.12
SPIN4	393.934	0.515117	0.126741	4.06434	4.81683e-05	0.000277328	3.55701	ENSG00000186767.7
PDLIM7	718.422	0.514978	0.101288	5.08431	3.68962e-07	3.27606e-06	5.48465	ENSG00000196923.14
ZNF286B	286.144	0.514224	0.13951	3.68592	0.000227877	0.00112167	2.95014	ENSG00000249459.11
HECTD3	855.862	0.514092	0.0866527	5.93279	2.97838e-09	3.73773e-08	7.42739	ENSG00000126107.15
JTB	2130.39	0.513984	0.071787	7.15986	8.07606e-13	1.65496e-11	10.7812	ENSG00000143543.15
CLU	1411.08	0.51376	0.0955057	5.37937	7.47464e-08	7.5444e-07	6.12238	ENSG00000120885.22
LIMK1	2114.33	0.513626	0.059921	8.57173	1.01939e-17	3.67498e-16	15.4347	ENSG00000106683.15
MFSD12	1196.9	0.513324	0.0767247	6.69046	2.22463e-11	3.79478e-10	9.42081	ENSG00000161091.14
TMEM231	252.054	0.513019	0.1993	2.57411	0.01005	0.0300649	1.52194	ENSG00000205084.11
BCR	2906.87	0.513011	0.0604569	8.48555	2.14692e-17	7.46341e-16	15.1271	ENSG00000186716.21
CDC25B	3196.16	0.512878	0.0524769	9.77341	1.46433e-22	7.73065e-21	20.1118	ENSG00000101224.18
ZNF100	636.274	0.512754	0.102565	4.99932	5.75318e-07	4.93392e-06	5.30681	ENSG00000197020.11
NRAV	308.369	0.512477	0.150719	3.40021	0.000673335	0.00289603	2.5382	ENSG00000248008.3
KDM2B	2604.35	0.512403	0.0739795	6.92628	4.3204e-12	8.26608e-11	10.0827	ENSG00000089094.19
WDR90	713.786	0.512131	0.101897	5.02596	5.00912e-07	4.334e-06	5.36311	ENSG00000161996.19
KLHL26	279.733	0.512083	0.166431	3.07685	0.00209198	0.00781659	2.10698	ENSG00000167487.12
FLNC	8328.87	0.511709	0.0534061	9.58146	9.56803e-22	4.74562e-20	19.3237	ENSG00000128591.16
DIPK2A	928.131	0.511176	0.0899161	5.68503	1.30793e-08	1.50109e-07	6.82359	ENSG00000181744.9
CASP7	275.943	0.510922	0.153077	3.33768	0.000844824	0.00353216	2.45196	ENSG00000165806.21
PEX11B	435.143	0.510866	0.117709	4.34008	1.4243e-05	9.30849e-05	4.03112	ENSG00000131779.11
ZNF45	574.434	0.510844	0.132229	3.86331	0.00011186	0.000596409	3.22446	ENSG00000124459.12
GPR135	126.975	0.510739	0.196154	2.60377	0.00922057	0.0279325	1.55389	ENSG00000181619.11
ADGRG1	408.398	0.510169	0.143219	3.56216	0.000367811	0.00170943	2.76715	ENSG00000205336.14
GDE1	1116.97	0.510034	0.0970019	5.25798	1.45644e-07	1.38817e-06	5.85756	ENSG00000006007.12
FGD1	847.775	0.509745	0.0839194	6.07423	1.24588e-09	1.66982e-08	7.77733	ENSG00000102302.8
AP1M1	1608.76	0.509511	0.070421	7.23521	4.64807e-13	9.8088e-12	11.0084	ENSG00000072958.9
LRRC4C	269.807	0.50914	0.163937	3.10571	0.00189823	0.00718247	2.14373	ENSG00000148948.8
STX10	653.933	0.508781	0.0913672	5.56853	2.56897e-08	2.8116e-07	6.55105	ENSG00000104915.15
ZNF823	243.165	0.508516	0.154914	3.28257	0.00102864	0.00419743	2.37702	ENSG00000197933.13
ERF	1323.92	0.508416	0.0720349	7.05791	1.6902e-12	3.36183e-11	10.4734	ENSG00000105722.10
SLC35A2	265.971	0.508101	0.139713	3.63674	0.000276112	0.00132721	2.87706	ENSG00000102100.16
HERPUD2-AS1	578.231	0.506662	0.098926	5.12162	3.02922e-07	2.73966e-06	5.5623	ENSG00000271122.1
ARID3A	1202.26	0.505806	0.0801041	6.31436	2.7128e-10	3.94483e-09	8.40397	ENSG00000116017.11
PGP	705.707	0.505776	0.0955866	5.29129	1.21458e-07	1.17782e-06	5.92892	ENSG00000184207.9
ATXN1L	1956.19	0.505755	0.0684647	7.3871	1.50071e-13	3.41697e-12	11.4664	ENSG00000224470.9
CAMTA2	957.232	0.505527	0.0943735	5.35666	8.47742e-08	8.48504e-07	6.07135	ENSG00000108509.21
MFSD5	459.395	0.504358	0.170177	2.96372	0.00303947	0.0108124	1.96608	ENSG00000182544.9
SLC35A4	2125.29	0.503605	0.0629481	8.00032	1.24095e-15	3.57899e-14	13.4462	ENSG00000176087.16
LYSET	293.12	0.503534	0.140596	3.58142	0.000341729	0.00160352	2.79493	ENSG00000153485.6
RTL8A	616.732	0.503012	0.104227	4.82613	1.39214e-06	1.11072e-05	4.9544	ENSG00000203950.7
ZNF808	418.222	0.502872	0.130839	3.84345	0.000121319	0.00064135	3.1929	ENSG00000198482.14
MAN1B1	1363.62	0.502235	0.0730967	6.87084	6.38263e-12	1.18056e-10	9.92791	ENSG00000177239.16
SYN2	387.604	0.502218	0.126449	3.9717	7.13611e-05	0.000395649	3.40269	ENSG00000157152.17
LOC102724428	746.45	0.50154	0.0937754	5.34831	8.87809e-08	8.85761e-07	6.05268	ENSG00000275993.3
BLOC1S2	456.593	0.501313	0.166331	3.01395	0.00257872	0.00940538	2.02662	ENSG00000196072.12
ZBED4	4766.24	0.500901	0.0474677	10.5525	4.94876e-26	3.39524e-24	23.4691	ENSG00000100426.7
MED20	686.075	0.500628	0.0978315	5.11725	3.10029e-07	2.79421e-06	5.55374	ENSG00000124641.16
MYO19	1940.2	0.499902	0.0778112	6.42456	1.32252e-10	2.00359e-09	8.69819	ENSG00000278259.5
FAT4	666.483	0.499617	0.134642	3.71071	0.000206675	0.00103066	2.98688	ENSG00000196159.14
CCNQ	148.974	0.499513	0.186571	2.67733	0.00742119	0.0232177	1.63418	ENSG00000262919.8
PYGO2	2021.38	0.49923	0.0671458	7.43501	1.04561e-13	2.43778e-12	11.613	ENSG00000163348.4
TRIB3	317.257	0.499141	0.1346	3.70832	0.00020864	0.0010378	2.98388	ENSG00000101255.12
MON1A	306.558	0.499072	0.135879	3.67291	0.000239803	0.00117063	2.93158	ENSG00000164077.14
PLPP6	225.842	0.49895	0.162179	3.07655	0.00209413	0.0078211	2.10673	ENSG00000205808.7
URGCP	917.563	0.498508	0.11526	4.32508	1.52473e-05	9.89014e-05	4.0048	ENSG00000106608.17
MAP3K9	827.534	0.498434	0.086337	5.77312	7.78155e-09	9.25598e-08	7.03358	ENSG00000006432.16
GDF11	1289.16	0.498088	0.0838987	5.93678	2.9067e-09	3.65662e-08	7.43692	ENSG00000135414.10
ZBTB38	976.631	0.498083	0.0814832	6.11271	9.7955e-10	1.3382e-08	7.87348	ENSG00000177311.12
SNHG10	419.982	0.498024	0.116062	4.291	1.7787e-05	0.000113951	3.94328	ENSG00000247092.7
IRF2BP2	3590.82	0.49791	0.06565	7.58432	3.34237e-14	8.26255e-13	12.0829	ENSG00000168264.11
PRDM10	381.921	0.49759	0.136187	3.65373	0.000258459	0.00125046	2.90293	ENSG00000170325.16
KLHL11	2842.02	0.497548	0.0587878	8.46345	2.59585e-17	8.94421e-16	15.0485	ENSG00000178502.6
PTPA	4042.41	0.497455	0.0619692	8.02747	9.95055e-16	2.91297e-14	13.5357	ENSG00000119383.21
WDTC1	1763.25	0.497245	0.0649764	7.6527	1.96806e-14	4.99195e-13	12.3017	ENSG00000142784.16
ITPKC	173.985	0.496878	0.170331	2.91713	0.00353267	0.0122972	1.91019	ENSG00000086544.3
INPP5J	263.083	0.496751	0.142891	3.47642	0.000508148	0.00225467	2.64692	ENSG00000185133.14
KIF24	524.835	0.496652	0.127543	3.89399	9.861e-05	0.000531586	3.27443	ENSG00000186638.17
PEG10	12190.4	0.496536	0.0501186	9.90722	3.87291e-23	2.12383e-21	20.6729	ENSG00000242265.6
MEGF9	1048.04	0.496426	0.0793721	6.25441	3.99013e-10	5.73269e-09	8.24164	ENSG00000106780.9
ACADSB	471.491	0.496143	0.118529	4.18583	2.84132e-05	0.000172854	3.76232	ENSG00000196177.13
TMEM63B	869.994	0.495646	0.0867969	5.71041	1.12703e-08	1.30695e-07	6.88374	ENSG00000137216.19
INTS5	1144.31	0.495508	0.0763527	6.48973	8.59927e-11	1.33925e-09	8.87314	ENSG00000185085.2
QPCTL	208.048	0.495422	0.164859	3.00511	0.00265481	0.00964449	2.01572	ENSG00000011478.13
POLR1C	682.027	0.494571	0.114148	4.33273	1.47269e-05	9.58446e-05	4.01843	ENSG00000171453.20
CTDSP2	2588.36	0.494152	0.0815089	6.06255	1.33977e-09	1.78491e-08	7.74838	ENSG00000175215.11
TOR2A	644.737	0.494075	0.103569	4.77051	1.83762e-06	1.43454e-05	4.84329	ENSG00000160404.18
SFT2D2	3324.02	0.493856	0.0613745	8.0466	8.51252e-16	2.52522e-14	13.5977	ENSG00000213064.10
SH3BP2	331.352	0.493691	0.134328	3.67527	0.000237596	0.00116101	2.93516	ENSG00000087266.17
INPPL1	3338.04	0.493444	0.0687815	7.17409	7.27896e-13	1.50548e-11	10.8223	ENSG00000165458.14
TRIM65	769.789	0.493295	0.105844	4.66058	3.15314e-06	2.35865e-05	4.62734	ENSG00000141569.12
DVL1	2202.46	0.493254	0.0669471	7.36782	1.73442e-13	3.90344e-12	11.4086	ENSG00000107404.20
NIBAN2	807.654	0.492985	0.0889404	5.54287	2.97562e-08	3.21598e-07	6.49269	ENSG00000136830.12
PEA15	1288.47	0.492915	0.0745326	6.61342	3.75547e-11	6.15886e-10	9.2105	ENSG00000162734.13
FAM162A	957.446	0.492907	0.0859274	5.73632	9.67553e-09	1.13554e-07	6.9448	ENSG00000114023.15
DUSP26	516.68	0.492882	0.105375	4.67741	2.90514e-06	2.19315e-05	4.65893	ENSG00000133878.9
IQCC	145.308	0.492837	0.199989	2.46432	0.0137272	0.0391193	1.40761	ENSG00000160051.12
ZNF677	587.722	0.492641	0.106291	4.63481	3.57259e-06	2.63445e-05	4.57931	ENSG00000197928.11
ZNF420	369.974	0.492599	0.161026	3.05913	0.00221978	0.00823509	2.08433	ENSG00000197050.11
NKX6-1	273.143	0.492546	0.146478	3.36258	0.000772176	0.0032564	2.48726	ENSG00000163623.10
GRIA2	1066.36	0.492226	0.0890832	5.52547	3.28609e-08	3.52462e-07	6.45289	ENSG00000120251.21
MAST3	516.617	0.491557	0.10101	4.86643	1.13633e-06	9.24622e-06	5.03404	ENSG00000099308.10
TBC1D20	1201.09	0.49137	0.0805329	6.10148	1.05091e-09	1.43019e-08	7.8446	ENSG00000125875.15
LIPG	464.14	0.491297	0.140916	3.48644	0.000489493	0.00218748	2.66006	ENSG00000101670.12
CISD3	247.545	0.49122	0.14394	3.41266	0.000643324	0.00278386	2.55535	ENSG00000277972.2
SPRY1	322.762	0.491013	0.130637	3.75862	0.000170853	0.000868713	3.06112	ENSG00000164056.11
PPARGC1B	1025.12	0.490923	0.0863486	5.68536	1.30536e-08	1.49924e-07	6.82413	ENSG00000155846.17
ABHD4	166.491	0.490791	0.176098	2.78704	0.00531918	0.0175028	1.75689	ENSG00000100439.10
XIAP	1412.89	0.490197	0.115034	4.26133	2.03215e-05	0.000128028	3.89269	ENSG00000101966.13
C9orf40	122.775	0.490146	0.202708	2.41799	0.0156064	0.0437516	1.35901	ENSG00000135045.7
PLEKHB2	1254.75	0.489784	0.0806186	6.07533	1.23733e-09	1.65979e-08	7.77995	ENSG00000115762.16
ZNF571-AS1	346.194	0.489571	0.151156	3.23885	0.00120015	0.00479997	2.31876	ENSG00000267470.6
IFRD2	782.748	0.489346	0.0886589	5.51942	3.40121e-08	3.63309e-07	6.43972	ENSG00000214706.12
PLPPR2	1271.54	0.489336	0.0767099	6.37904	1.78196e-10	2.65827e-09	8.5754	ENSG00000105520.10
AMPD2	2655.31	0.4893	0.0587643	8.32648	8.32811e-17	2.73057e-15	14.5637	ENSG00000116337.20
NAT14	691.114	0.489246	0.0983617	4.97395	6.56021e-07	5.56172e-06	5.25479	ENSG00000090971.5
RAB6B	823.864	0.489233	0.104578	4.67814	2.89484e-06	2.18643e-05	4.66026	ENSG00000154917.11
HDAC10	198.543	0.489156	0.181961	2.68824	0.00718299	0.0225813	1.64625	ENSG00000100429.18
ADCK2	607.623	0.489092	0.113003	4.32813	1.50384e-05	9.7668e-05	4.01025	ENSG00000133597.11
ATG16L1	898.618	0.488981	0.116869	4.18402	2.86397e-05	0.000173757	3.76006	ENSG00000085978.22
PARS2	227.174	0.488894	0.14857	3.29066	0.000999509	0.00410082	2.38713	ENSG00000162396.6
ZNF587B	1243.96	0.488343	0.074538	6.5516	5.69223e-11	9.12984e-10	9.03954	ENSG00000269343.9
SLC36A1	712.865	0.488258	0.100497	4.85842	1.18326e-06	9.59296e-06	5.01805	ENSG00000123643.13
TAF6	843.729	0.488235	0.0842471	5.79528	6.82074e-09	8.17283e-08	7.08763	ENSG00000106290.15
ARHGEF18	805.429	0.488204	0.0868784	5.61939	1.91631e-08	2.13787e-07	6.67002	ENSG00000104880.19
MRPL34	658.292	0.48806	0.0966087	5.05192	4.37387e-07	3.8226e-06	5.41764	ENSG00000130312.7
NME3	250.643	0.487528	0.158884	3.06846	0.00215167	0.00801295	2.09621	ENSG00000103024.8
CYSTM1	309.451	0.48744	0.129928	3.75161	0.000175702	0.000889879	3.05067	ENSG00000120306.11
SH3GL1	1952.41	0.487294	0.061707	7.89689	2.8594e-15	7.93803e-14	13.1003	ENSG00000141985.9
SYNE1	1055.36	0.486199	0.111746	4.35093	1.3556e-05	8.90651e-05	4.05029	ENSG00000131018.25
DAGLA	638.442	0.485769	0.0996925	4.87268	1.10096e-06	8.98658e-06	5.04641	ENSG00000134780.10
SEC14L1	1729.86	0.485656	0.0835757	5.81097	6.21116e-09	7.48125e-08	7.12603	ENSG00000129657.16
DOLK	475.011	0.484993	0.118728	4.0849	4.40964e-05	0.000256444	3.59101	ENSG00000175283.8
FBXL14	386.571	0.48459	0.140899	3.43926	0.000583306	0.0025518	2.59315	ENSG00000171823.7
TSPAN13	1001.18	0.484286	0.082014	5.90491	3.52833e-09	4.38199e-08	7.35833	ENSG00000106537.8
ZNF284	290.748	0.484225	0.13148	3.68288	0.000230618	0.00113373	2.94549	ENSG00000186026.7
ZBTB34	1404.84	0.483805	0.0685627	7.05638	1.709e-12	3.39056e-11	10.4697	ENSG00000177125.5
FAM177A1	429.968	0.483435	0.109473	4.41601	1.00539e-05	6.80189e-05	4.16737	ENSG00000151327.13
CD200	393.717	0.4827	0.119445	4.04119	5.31796e-05	0.000302761	3.5189	ENSG00000091972.18
ZNF513	516.495	0.482474	0.105745	4.5626	5.05243e-06	3.61778e-05	4.44156	ENSG00000163795.14
TMUB1	1212.71	0.482435	0.0947876	5.08964	3.58744e-07	3.19627e-06	5.49536	ENSG00000164897.14
MSANTD7	1221.31	0.482337	0.0788179	6.11964	9.37886e-10	1.28354e-08	7.89159	ENSG00000284024.4
ABHD8	271.003	0.48221	0.137906	3.49666	0.000471116	0.00212057	2.67355	ENSG00000127220.6
MTMR12	903.473	0.481844	0.0816592	5.90067	3.62024e-09	4.48898e-08	7.34785	ENSG00000150712.11
MBLAC2	213.706	0.481528	0.159561	3.01782	0.002546	0.00930348	2.03135	ENSG00000176055.10
SLC38A5	1084.91	0.481507	0.110059	4.37497	1.21448e-05	8.07268e-05	4.09298	ENSG00000017483.15
CD164	3172.21	0.481217	0.0577898	8.32702	8.29035e-17	2.72554e-15	14.5645	ENSG00000135535.17
E2F2	1974.27	0.48076	0.0674776	7.12474	1.0428e-12	2.11466e-11	10.6748	ENSG00000007968.7
TMEM141	288.618	0.480702	0.138316	3.4754	0.000510094	0.00226137	2.64563	ENSG00000244187.8
TRIM23	283.21	0.480572	0.139526	3.44433	0.000572481	0.00251008	2.60031	ENSG00000113595.15
PRTG	5719.61	0.479994	0.0674864	7.11245	1.13997e-12	2.3057e-11	10.6372	ENSG00000166450.13
CBARP	280.836	0.479969	0.148136	3.24005	0.0011951	0.00478272	2.32033	ENSG00000099625.13
CSF1	853.071	0.479847	0.0915329	5.24234	1.5855e-07	1.50016e-06	5.82386	ENSG00000184371.14
ZNF773	171.242	0.479487	0.176772	2.71245	0.00667874	0.0212666	1.6723	ENSG00000152439.13
TSKU	1356.72	0.479209	0.0805127	5.95197	2.64929e-09	3.35994e-08	7.47367	ENSG00000182704.8
HIP1R	298.753	0.47898	0.17862	2.68157	0.00732781	0.0229717	1.63881	ENSG00000130787.14
PGAM2	254.007	0.478699	0.145677	3.28602	0.00101613	0.00415795	2.38112	ENSG00000164708.6
RXRA	1897.54	0.478013	0.0790046	6.05045	1.44444e-09	1.9048e-08	7.72015	ENSG00000186350.12
FPGT	353.996	0.47714	0.162534	2.93563	0.00332874	0.0116785	1.93261	ENSG00000254685.8
ZNHIT2	160.69	0.476969	0.174823	2.7283	0.00636614	0.0204131	1.69009	ENSG00000174276.7
UBE2D1	459.317	0.476868	0.116811	4.0824	4.45733e-05	0.000258734	3.58715	ENSG00000072401.15
C11orf71	158.049	0.476828	0.17526	2.72069	0.00651459	0.0208248	1.68142	ENSG00000180425.11
PLA2G12A	537.385	0.476451	0.143493	3.32037	0.000898967	0.00372453	2.42893	ENSG00000123739.11
LBX2-AS1	268.894	0.476383	0.141693	3.36207	0.000773592	0.0032606	2.4867	ENSG00000257702.3
KCTD2	1467.41	0.47632	0.0726529	6.5561	5.52329e-11	8.87494e-10	9.05183	ENSG00000180901.11
NPAT	1354.67	0.476144	0.0863574	5.51364	3.51481e-08	3.73905e-07	6.42724	ENSG00000149308.17
PITPNM1	1059.85	0.476137	0.112744	4.22317	2.40894e-05	0.000149947	3.82406	ENSG00000110697.13
C6orf136	241.458	0.476034	0.154964	3.0719	0.00212699	0.00793241	2.10059	ENSG00000204564.12
LONRF1	361.487	0.475685	0.127136	3.74155	0.000182892	0.000923292	3.03466	ENSG00000154359.13
DCK	573.303	0.475663	0.12641	3.76285	0.000167985	0.000855617	3.06772	ENSG00000156136.10
APH1A	3665.94	0.475581	0.0617499	7.70174	1.34226e-14	3.47249e-13	12.4594	ENSG00000117362.13
CHFR	1553.84	0.475324	0.0689441	6.89434	5.41147e-12	1.01662e-10	9.99284	ENSG00000072609.18
CXXC5	1484.92	0.47505	0.072325	6.56827	5.09042e-11	8.21535e-10	9.08537	ENSG00000171604.12
ANKRD13C	781.134	0.474867	0.0939747	5.05313	4.34624e-07	3.80058e-06	5.42015	ENSG00000118454.13
ID2	2016.05	0.47473	0.0710692	6.67983	2.39224e-11	4.04525e-10	9.39305	ENSG00000115738.10
HACL1	387.64	0.474655	0.123155	3.85412	0.000116149	0.000617162	3.2096	ENSG00000131373.15
YPEL3	429.329	0.47441	0.113717	4.17185	3.02138e-05	0.000182242	3.73935	ENSG00000090238.12
ZNF598	1598.76	0.474363	0.0735715	6.44765	1.13598e-10	1.7311e-09	8.76168	ENSG00000167962.14
BBLN	850.817	0.47434	0.106133	4.46929	7.84792e-06	5.44668e-05	4.26387	ENSG00000171159.5
IRGQ	1180.17	0.47407	0.0945972	5.01146	5.40188e-07	4.648e-06	5.33273	ENSG00000167378.9
RNF41	741.259	0.474007	0.0970315	4.88508	1.03385e-06	8.50116e-06	5.07052	ENSG00000181852.18
CD151	504.511	0.473384	0.106676	4.43758	9.09763e-06	6.21704e-05	4.20642	ENSG00000177697.19
PHF12	1594.66	0.473195	0.11228	4.21442	2.50418e-05	0.000154732	3.81042	ENSG00000109118.14
ZNF530	300.581	0.473095	0.137682	3.43614	0.000590068	0.00257704	2.58888	ENSG00000183647.11
SEMA4B	457.654	0.472953	0.114531	4.12946	3.63623e-05	0.000215818	3.66591	ENSG00000185033.14
TMEM47	432.035	0.472477	0.110241	4.28587	1.82025e-05	0.000116278	3.9345	ENSG00000147027.4
CNIH1	1791.56	0.472417	0.0706171	6.68984	2.23412e-11	3.80681e-10	9.41944	ENSG00000100528.12
BCL2L11	371.41	0.471482	0.138739	3.39835	0.000677946	0.00291184	2.53583	ENSG00000153094.24
ZNF174	268.95	0.471464	0.148985	3.16451	0.00155343	0.00604524	2.21859	ENSG00000103343.13
GUCY1A1	1099.73	0.470799	0.0874139	5.38586	7.20986e-08	7.30555e-07	6.13635	ENSG00000164116.17
ZNF746	983.54	0.470129	0.100746	4.66649	3.06386e-06	2.29823e-05	4.63861	ENSG00000181220.17
PIGO	624.444	0.470124	0.117596	3.9978	6.39348e-05	0.000357787	3.44638	ENSG00000165282.14
SCRIB	2064.74	0.469914	0.0886111	5.30311	1.13847e-07	1.10885e-06	5.95513	ENSG00000180900.20
NRROS	264.134	0.469472	0.142414	3.29653	0.000978882	0.00402458	2.39528	ENSG00000174004.6
SPNS1	1787.38	0.467922	0.0689276	6.78859	1.13235e-11	2.0317e-10	9.69214	ENSG00000169682.18
ZNF385A	593.636	0.467696	0.102427	4.56613	4.96812e-06	3.56396e-05	4.44807	ENSG00000161642.18
TPRA1	759.27	0.466669	0.0994777	4.69119	2.71622e-06	2.06252e-05	4.6856	ENSG00000163870.16
PPP2R2B	622.851	0.466544	0.0972039	4.79964	1.58952e-06	1.25597e-05	4.90102	ENSG00000156475.19
TRIQK	516.905	0.466534	0.126536	3.68698	0.000226933	0.00111835	2.95142	ENSG00000205133.12
DYRK1B	470.786	0.46627	0.119721	3.89466	9.83383e-05	0.000530305	3.27547	ENSG00000105204.14
ZNF589	311.696	0.46613	0.136823	3.40681	0.00065726	0.00283786	2.54701	ENSG00000164048.14
PPT1	2330.49	0.466114	0.0759366	6.1382	8.34611e-10	1.15029e-08	7.93919	ENSG00000131238.18
MKNK2	4123.29	0.465842	0.0545808	8.5349	1.40281e-17	4.99939e-16	15.3011	ENSG00000099875.16
ADIPOR1	2816.47	0.465473	0.0637847	7.29757	2.93019e-13	6.33816e-12	11.198	ENSG00000159346.13
SECISBP2L	1401.12	0.465373	0.0915269	5.08455	3.68503e-07	3.27385e-06	5.48494	ENSG00000138593.9
DPM2	1826.51	0.465007	0.0805956	5.76963	7.9446e-09	9.43058e-08	7.02546	ENSG00000136908.18
ZFYVE26	1678.73	0.464772	0.122623	3.79026	0.00015049	0.000778755	3.1086	ENSG00000072121.17
DTWD2	275.475	0.464634	0.169727	2.73754	0.00618998	0.0199157	1.7008	ENSG00000169570.10
SMTNL2	341.927	0.464467	0.143188	3.24376	0.00117963	0.00472761	2.32536	ENSG00000188176.12
FEM1A	2059.8	0.46416	0.0634592	7.31431	2.58707e-13	5.66682e-12	11.2467	ENSG00000141965.5
SLC6A8	1780.88	0.464106	0.0789872	5.87571	4.21033e-09	5.18354e-08	7.28537	ENSG00000130821.17
SLC41A3	1048.25	0.463841	0.0799815	5.79936	6.65677e-09	7.99943e-08	7.09694	ENSG00000114544.17
ZNF398	1566.6	0.46354	0.0682259	6.7942	1.08919e-11	1.96558e-10	9.70651	ENSG00000197024.9
HPS1	211.838	0.463125	0.192739	2.40286	0.0162675	0.0453301	1.34361	ENSG00000107521.20
MRM1	133.154	0.46304	0.193537	2.39252	0.0167332	0.0463788	1.33368	ENSG00000278619.5
FNDC5	429.226	0.462733	0.119759	3.86387	0.000111604	0.000595653	3.22501	ENSG00000160097.20
ATCAY	337.159	0.462653	0.135936	3.40346	0.000665391	0.0028674	2.54251	ENSG00000167654.18
TVP23B	402.995	0.462549	0.123798	3.73633	0.000186722	0.000940267	3.02675	ENSG00000171928.14
NMNAT2	5589.65	0.461893	0.0533768	8.65343	4.99744e-18	1.86643e-16	15.729	ENSG00000157064.11
ABCB9	676.211	0.461815	0.0953169	4.84505	1.26577e-06	1.02035e-05	4.99125	ENSG00000150967.18
SIPA1L2	1108.03	0.46176	0.0857962	5.38206	7.36397e-08	7.44718e-07	6.12801	ENSG00000116991.11
RBFOX1	301.568	0.46167	0.165815	2.78424	0.00536533	0.0176286	1.75378	ENSG00000078328.23
GET3	1890.03	0.461277	0.0820484	5.62201	1.88745e-08	2.11021e-07	6.67567	ENSG00000198356.12
TCTN2	540.87	0.461154	0.105509	4.37075	1.23819e-05	8.19916e-05	4.08623	ENSG00000168778.13
ZNF317	1149.15	0.461104	0.117864	3.91217	9.14698e-05	0.000495841	3.30466	ENSG00000130803.15
FAM234B	694.07	0.461035	0.100438	4.59024	4.42733e-06	3.20257e-05	4.4945	ENSG00000084444.14
FAM234A	1095.02	0.460203	0.0879729	5.23119	1.6842e-07	1.5801e-06	5.80132	ENSG00000167930.17
HPCAL1	957.171	0.459941	0.0869568	5.2893	1.22782e-07	1.18771e-06	5.92529	ENSG00000115756.13
CNOT6L	1248.36	0.459904	0.0803293	5.72523	1.03291e-08	1.2077e-07	6.91804	ENSG00000138767.13
OSBPL7	328.249	0.459202	0.158951	2.88896	0.00386521	0.0133061	1.87595	ENSG00000006025.12
SLC17A5	162.492	0.459033	0.183399	2.50292	0.0123174	0.0356978	1.44736	ENSG00000119899.13
BLTP2	7804.55	0.457634	0.0705835	6.48358	8.95718e-11	1.38943e-09	8.85716	ENSG00000007202.15
MVB12A	594.843	0.4576	0.104951	4.36015	1.29975e-05	8.56274e-05	4.06739	ENSG00000141971.13
CHRNB2	2672.26	0.457542	0.0673017	6.79837	1.05811e-11	1.91171e-10	9.71858	ENSG00000160716.6
ZNF845	460.243	0.45699	0.113057	4.04211	5.29725e-05	0.000301974	3.52003	ENSG00000213799.13
CASTOR2	4643.04	0.456802	0.0565721	8.07468	6.76549e-16	2.02626e-14	13.6933	ENSG00000274070.2
ATP7B	354.352	0.456529	0.138761	3.29004	0.00100172	0.00410721	2.38645	ENSG00000123191.16
DAAM1	311.596	0.456413	0.154767	2.94904	0.00318767	0.0112471	1.94896	ENSG00000100592.16
PRKAR2A	1579.75	0.456257	0.0805668	5.66309	1.48671e-08	1.68884e-07	6.77241	ENSG00000114302.16
NR3C1	657.922	0.456066	0.109394	4.16902	3.05917e-05	0.000184379	3.73429	ENSG00000113580.15
ZNF432	261.081	0.45588	0.165992	2.74639	0.00602545	0.0194528	1.71102	ENSG00000256087.7
VCL	1937.35	0.455555	0.0738745	6.16661	6.97674e-10	9.74491e-09	8.01122	ENSG00000035403.18
SLC26A2	977.701	0.454941	0.0850228	5.35082	8.75573e-08	8.75236e-07	6.05787	ENSG00000155850.8
TSPAN12	341.558	0.454911	0.130745	3.47937	0.000502588	0.00223255	2.6512	ENSG00000106025.9
P3H4	1301.43	0.454736	0.0988817	4.59878	4.24967e-06	3.08264e-05	4.51108	ENSG00000141696.13
PHAF1	954.575	0.454417	0.0833379	5.4527	4.96097e-08	5.16804e-07	6.28667	ENSG00000125149.12
TMEM115	423.452	0.453986	0.112649	4.03009	5.57548e-05	0.000316561	3.49954	ENSG00000126062.4
RAB24	234.403	0.453799	0.164977	2.75068	0.0059471	0.0192278	1.71607	ENSG00000169228.14
CCDC32	290.123	0.453314	0.142321	3.18516	0.00144672	0.0056816	2.24553	ENSG00000128891.16
PON2	728.094	0.453065	0.0937749	4.83141	1.35569e-06	1.08497e-05	4.96458	ENSG00000105854.13
TRMT1	1436.44	0.452919	0.0789842	5.73429	9.79205e-09	1.14749e-07	6.94025	ENSG00000104907.13
BRI3	817.375	0.452864	0.0923388	4.90437	9.37256e-07	7.75602e-06	5.11036	ENSG00000164713.10
VOPP1	1801.17	0.452675	0.0682861	6.62909	3.37755e-11	5.60789e-10	9.2512	ENSG00000154978.13
GAL3ST3	370.713	0.45266	0.120199	3.76592	0.000165938	0.00084704	3.0721	ENSG00000175229.7
BOLA2	934.326	0.452463	0.0970219	4.66351	3.10861e-06	2.32757e-05	4.6331	ENSG00000169627.9
NPTXR	2054.61	0.452104	0.0682244	6.62672	3.43229e-11	5.6806e-10	9.24561	ENSG00000221890.6
CDAN1	426.833	0.451752	0.157405	2.87	0.00410468	0.0139883	1.85424	ENSG00000140326.13
PPM1F	1333.67	0.451641	0.102155	4.42115	9.81782e-06	6.66534e-05	4.17618	ENSG00000100034.14
CASP2	3337.34	0.451352	0.0623333	7.24096	4.45535e-13	9.42767e-12	11.0256	ENSG00000106144.20
FANCF	530.279	0.451247	0.106462	4.23858	2.24943e-05	0.000140693	3.85173	ENSG00000183161.6
TMPPE	180.393	0.45098	0.181182	2.48909	0.012807	0.0369157	1.43279	ENSG00000188167.9
RING1	384.086	0.450957	0.122814	3.67186	0.000240795	0.00117449	2.93015	ENSG00000204227.5
DIXDC1	1035.15	0.450784	0.0945983	4.76524	1.88625e-06	1.46883e-05	4.83303	ENSG00000150764.14
PEPD	1180.16	0.450741	0.0808888	5.57236	2.51312e-08	2.75629e-07	6.55967	ENSG00000124299.15
TMEM69	974.158	0.450637	0.0856917	5.25881	1.44987e-07	1.3836e-06	5.85899	ENSG00000159596.7
MAVS	2837.13	0.450371	0.0615543	7.31664	2.54254e-13	5.57712e-12	11.2536	ENSG00000088888.18
CCDC92B	584.02	0.449904	0.103418	4.35035	1.35923e-05	8.92064e-05	4.0496	ENSG00000277200.1
FAHD1	474.27	0.449829	0.110151	4.08376	4.43127e-05	0.000257606	3.58904	ENSG00000180185.11
PMEPA1	749.843	0.449575	0.109072	4.12181	3.75908e-05	0.000222094	3.65346	ENSG00000124225.16
SBF1	6661.09	0.449499	0.0578002	7.77676	7.44058e-15	1.98424e-13	12.7024	ENSG00000100241.21
ALG12	914.085	0.44933	0.0967983	4.64192	3.45185e-06	2.55266e-05	4.59301	ENSG00000182858.14
LRRC20	302.883	0.449104	0.129707	3.46246	0.000535263	0.00236287	2.62656	ENSG00000172731.15
PPFIBP1	1905.65	0.449073	0.0772944	5.80991	6.25065e-09	7.523e-08	7.12361	ENSG00000110841.14
SH3BP5	238.861	0.448776	0.146385	3.06572	0.00217149	0.00807709	2.09274	ENSG00000131370.16
DHCR7	3208.82	0.448506	0.0577124	7.77139	7.76275e-15	2.06309e-13	12.6855	ENSG00000172893.17
FAM167A	850.37	0.448229	0.104658	4.28279	1.84561e-05	0.000117512	3.92992	ENSG00000154319.16
PAQR7	413.761	0.447726	0.122034	3.66888	0.000243617	0.00118677	2.92563	ENSG00000182749.6
MBD5	587.671	0.447698	0.140949	3.17631	0.00149162	0.0058368	2.23382	ENSG00000204406.14
TSHZ1	962.615	0.447482	0.0913879	4.89651	9.75542e-07	8.05572e-06	5.0939	ENSG00000179981.11
IRF2	265.949	0.44705	0.150385	2.97271	0.00295183	0.0105416	1.97709	ENSG00000168310.11
IRAK1	2659.06	0.446857	0.0690543	6.4711	9.72938e-11	1.50025e-09	8.82384	ENSG00000184216.14
SLC2A6	681.375	0.446653	0.0939857	4.75235	2.0107e-06	1.55872e-05	4.80723	ENSG00000160326.14
KIAA0930	1775.42	0.446111	0.0650677	6.85611	7.07626e-12	1.30267e-10	9.88517	ENSG00000100364.19
PLAGL2	3014.33	0.445908	0.0602036	7.40668	1.29504e-13	2.97477e-12	11.5265	ENSG00000126003.7
FAM89B	775.459	0.445757	0.0990457	4.50052	6.77885e-06	4.75344e-05	4.32299	ENSG00000176973.8
CCHCR1	213.998	0.445607	0.168309	2.64756	0.00810753	0.025038	1.6014	ENSG00000204536.14
L2HGDH	601.052	0.445291	0.0993788	4.48074	7.4384e-06	5.17399e-05	4.28617	ENSG00000087299.12
APRT	1237.12	0.445197	0.0815166	5.46143	4.72326e-08	4.93692e-07	6.30654	ENSG00000198931.11
ZYX	716.259	0.445151	0.0965817	4.60906	4.04486e-06	2.94368e-05	4.53111	ENSG00000159840.16
TRIM71	1364.85	0.444985	0.0783256	5.68123	1.33732e-08	1.53143e-07	6.8149	ENSG00000206557.6
SKI	2648.49	0.444855	0.0735034	6.05217	1.42908e-09	1.89095e-08	7.72332	ENSG00000157933.10
MPP2	737.785	0.444755	0.0892675	4.98227	6.28417e-07	5.34223e-06	5.27228	ENSG00000108852.15
KBTBD7	424.617	0.444648	0.11088	4.01016	6.06774e-05	0.000341769	3.46627	ENSG00000120696.9
TPRN	470.481	0.444411	0.12364	3.5944	0.00032514	0.00153214	2.8147	ENSG00000176058.13
TMED3	978.798	0.443548	0.0833392	5.32219	1.02523e-07	1.01185e-06	5.99488	ENSG00000166557.14
JUP	3556.73	0.443247	0.0612171	7.24056	4.4682e-13	9.44203e-12	11.0249	ENSG00000173801.17
MAPT	1110.28	0.443046	0.088544	5.00368	5.62453e-07	4.83157e-06	5.31591	ENSG00000186868.17
PLEKHH1	207.3	0.442981	0.160484	2.76028	0.00577521	0.0187616	1.72673	ENSG00000054690.14
VAMP3	1737.17	0.44297	0.0733853	6.03623	1.57758e-09	2.06986e-08	7.68406	ENSG00000049245.13
DGKZ	1985.3	0.442787	0.0763591	5.79875	6.68113e-09	8.02251e-08	7.09569	ENSG00000149091.15
ZNF419	286.601	0.442313	0.154015	2.87187	0.00408049	0.0139241	1.85623	ENSG00000105136.21
CFLAR	217.346	0.442219	0.181922	2.43081	0.015065	0.0424117	1.37251	ENSG00000003402.20
SHROOM2	203.188	0.442147	0.158294	2.7932	0.0052189	0.0172165	1.76405	ENSG00000146950.13
STK39	1015.11	0.441922	0.0850416	5.19655	2.03025e-07	1.88209e-06	5.72536	ENSG00000198648.11
TMEM94	2121.23	0.441713	0.0718188	6.15038	7.72956e-10	1.071e-08	7.97021	ENSG00000177728.17
INO80B	316.156	0.441597	0.12812	3.44674	0.000567392	0.00248847	2.60407	ENSG00000115274.15
CTNND2	850.588	0.44147	0.111797	3.94885	7.85272e-05	0.000431235	3.36529	ENSG00000169862.19
SORBS3	901.497	0.44138	0.0878372	5.02498	5.03496e-07	4.35152e-06	5.36136	ENSG00000120896.14
ZSCAN21	168.022	0.441313	0.173228	2.54759	0.010847	0.0321101	1.49336	ENSG00000166529.15
MYPOP	157.538	0.440886	0.182584	2.4147	0.015748	0.0440876	1.35568	ENSG00000176182.6
SEC16A	5268.73	0.440683	0.0539024	8.17558	2.94435e-16	9.15276e-15	14.0384	ENSG00000148396.18
FBXL15	283.47	0.440429	0.144887	3.03981	0.0023673	0.00874071	2.05845	ENSG00000107872.14
RNF187	2351.9	0.440098	0.062377	7.05545	1.72039e-12	3.40883e-11	10.4674	ENSG00000168159.14
NEURL4	1106.69	0.439799	0.0815311	5.39424	6.88132e-08	6.99085e-07	6.15547	ENSG00000215041.10
PTPRK	1979.65	0.439644	0.0656876	6.69295	2.18716e-11	3.73497e-10	9.42771	ENSG00000152894.15
ZMIZ2	2515.89	0.43964	0.0664775	6.61336	3.75685e-11	6.15886e-10	9.2105	ENSG00000122515.15
LRFN1	391.072	0.439607	0.120922	3.63547	0.000277479	0.00133255	2.87532	ENSG00000128011.5
IKZF4	448.712	0.439516	0.109186	4.0254	5.68786e-05	0.000322002	3.49214	ENSG00000123411.15
NALCN	167.703	0.439239	0.179275	2.45008	0.0142823	0.0404792	1.39277	ENSG00000102452.18
DNAJC30	369.475	0.439217	0.128373	3.42142	0.000622949	0.00270396	2.568	ENSG00000176410.8
FAM220A	355.09	0.439168	0.120839	3.63431	0.000278724	0.0013377	2.87364	ENSG00000178397.13
POLL	664.182	0.439111	0.115568	3.7996	0.000144931	0.000753138	3.12313	ENSG00000166169.17
GPN2	636.351	0.439048	0.106168	4.13541	3.54322e-05	0.000210779	3.67617	ENSG00000142751.15
FAM135A	1076.36	0.439002	0.0795466	5.5188	3.41315e-08	3.64085e-07	6.4388	ENSG00000082269.17
KIF21B	175.659	0.438838	0.174856	2.50971	0.0120829	0.0351403	1.45419	ENSG00000116852.15
FOXP4	1112.65	0.43871	0.0774333	5.66566	1.46463e-08	1.66619e-07	6.77827	ENSG00000137166.17
SLC2A4RG	961.964	0.438556	0.0810324	5.4121	6.2289e-08	6.39479e-07	6.19417	ENSG00000125520.14
ELMOD1	285.854	0.438538	0.134201	3.26776	0.00108401	0.00439187	2.35735	ENSG00000110675.13
SSBP4	2102.06	0.438067	0.0933031	4.6951	2.66474e-06	2.02838e-05	4.69285	ENSG00000130511.16
UTS2R	1028.01	0.437353	0.0814247	5.37126	7.81893e-08	7.87149e-07	6.10394	ENSG00000181408.5
MCRIP2	441.55	0.437098	0.131389	3.32676	0.000878636	0.00365293	2.43736	ENSG00000172366.20
HDHD3	178.853	0.436999	0.167067	2.61572	0.00890407	0.027164	1.56601	ENSG00000119431.10
RTL8C	698.543	0.436492	0.0905243	4.82182	1.42255e-06	1.13208e-05	4.94612	ENSG00000134590.14
PHC2	2670.25	0.436347	0.060008	7.27147	3.55597e-13	7.64927e-12	11.1164	ENSG00000134686.19
NTN3	176.184	0.436105	0.169224	2.57708	0.00996385	0.0298303	1.52534	ENSG00000162068.2
RMDN3	848.976	0.436012	0.086834	5.02122	5.13454e-07	4.43267e-06	5.35333	ENSG00000137824.16
PEX6	346.603	0.435946	0.125686	3.46853	0.000523314	0.00231405	2.63563	ENSG00000124587.14
UNC119	507.395	0.435907	0.10421	4.18298	2.87712e-05	0.000174216	3.75891	ENSG00000109103.12
PNMA1	1351.73	0.435686	0.0764562	5.6985	1.20866e-08	1.39538e-07	6.85531	ENSG00000176903.5
BRD3OS	934.13	0.435243	0.0951309	4.5752	4.75763e-06	3.42241e-05	4.46567	ENSG00000235106.10
SDHAF1	255.194	0.435148	0.145501	2.99069	0.00278352	0.010047	1.99796	ENSG00000205138.4
ZNF304	435.51	0.435089	0.116745	3.72683	0.000193903	0.000973516	3.01166	ENSG00000131845.15
DLG5	2397.98	0.434866	0.067892	6.40527	1.50103e-10	2.25865e-09	8.64615	ENSG00000151208.17
OTUD3	1590.22	0.43481	0.0861492	5.04717	4.48394e-07	3.90564e-06	5.40831	ENSG00000169914.6
NIP7	913.276	0.434292	0.0807638	5.37731	7.56079e-08	7.62147e-07	6.11796	ENSG00000132603.15
SERTAD3	269.746	0.434109	0.138615	3.13177	0.00173758	0.0066702	2.17586	ENSG00000167565.13
TBC1D22B	498.688	0.434011	0.103673	4.18632	2.83508e-05	0.00017261	3.76293	ENSG00000065491.8
XPO6	5045.89	0.433908	0.0645082	6.72641	1.73904e-11	3.01602e-10	9.52057	ENSG00000169180.12
JMJD8	1188.4	0.433687	0.0890003	4.87287	1.0999e-06	8.9826e-06	5.0466	ENSG00000161999.13
BCL9	2906.27	0.433651	0.0676311	6.41201	1.43613e-10	2.16518e-09	8.66451	ENSG00000116128.12
EIF1B	340.092	0.433583	0.121901	3.55684	0.000375348	0.00173978	2.7595	ENSG00000114784.4
ALS2	1753.08	0.433391	0.0721371	6.00787	1.87973e-09	2.43147e-08	7.61413	ENSG00000003393.16
PPP2R2C	495.671	0.433382	0.12155	3.56547	0.000363199	0.00169051	2.77198	ENSG00000074211.14
YPEL5	973.86	0.433368	0.08188	5.29271	1.20514e-07	1.1694e-06	5.93204	ENSG00000119801.13
CDT1	1765.06	0.433265	0.0770071	5.6263	1.84111e-08	2.06432e-07	6.68522	ENSG00000167513.9
KDELR1	2322.94	0.433113	0.0796314	5.43898	5.35876e-08	5.56382e-07	6.25463	ENSG00000105438.9
DOCK5	573.03	0.43299	0.13347	3.2441	0.00117824	0.00472448	2.32565	ENSG00000147459.18
CSRP1	180.659	0.432917	0.173081	2.50123	0.0123761	0.0358397	1.44564	ENSG00000159176.14
ST3GAL4	343.902	0.432898	0.133377	3.24568	0.0011717	0.0047007	2.32784	ENSG00000110080.20
SEMA6A	2988.93	0.432877	0.0603309	7.17505	7.22805e-13	1.49893e-11	10.8242	ENSG00000092421.17
ASF1A	584.602	0.43269	0.100712	4.29629	1.73677e-05	0.000111402	3.95311	ENSG00000111875.8
PDZD4	796.249	0.43248	0.109181	3.96113	7.45967e-05	0.000411537	3.38559	ENSG00000067840.13
STARD3	874.512	0.432362	0.0900368	4.80206	1.57041e-06	1.24213e-05	4.90583	ENSG00000131748.16
GM2A	389.245	0.432361	0.123217	3.50893	0.000449907	0.00204053	2.69026	ENSG00000196743.9
ABL2	3701.45	0.432326	0.0616165	7.0164	2.27651e-12	4.45508e-11	10.3511	ENSG00000143322.21
CAPN2	2112.99	0.43223	0.0618067	6.99326	2.68576e-12	5.21546e-11	10.2827	ENSG00000162909.18
ZBED1	420.634	0.432161	0.132853	3.25292	0.00114225	0.00459793	2.33744	ENSG00000214717.12
ADAM15	1901.92	0.432141	0.0815084	5.3018	1.14669e-07	1.11616e-06	5.95227	ENSG00000143537.14
SRSF8	931.427	0.431424	0.0940275	4.58827	4.46924e-06	3.22988e-05	4.49081	ENSG00000263465.5
PRADC1	241.6	0.430894	0.155387	2.77304	0.00555352	0.018155	1.741	ENSG00000135617.4
CCDC88C	718.42	0.43087	0.106979	4.02762	5.6344e-05	0.000319207	3.49593	ENSG00000015133.19
SPIRE1	1327.39	0.430254	0.0764758	5.62602	1.8442e-08	2.0663e-07	6.68481	ENSG00000134278.15
B4GALT4	437.553	0.430193	0.118833	3.62015	0.000294435	0.00140488	2.85236	ENSG00000121578.13
WDR81	1090.9	0.430077	0.0755946	5.68925	1.27597e-08	1.46765e-07	6.83338	ENSG00000167716.19
RASSF3	672.476	0.429448	0.10207	4.20738	2.58352e-05	0.000159034	3.79851	ENSG00000153179.13
GSTM3	1127.72	0.429315	0.0813999	5.27415	1.33373e-07	1.28298e-06	5.89178	ENSG00000134202.11
ZNF737	628.652	0.429153	0.152605	2.81218	0.00492076	0.0163577	1.78628	ENSG00000237440.9
LSM11	494.809	0.429083	0.10533	4.07371	4.62694e-05	0.000267086	3.57335	ENSG00000155858.6
PPCS	242.573	0.429081	0.14795	2.90018	0.00372947	0.012893	1.88965	ENSG00000127125.9
GZF1	459.802	0.428996	0.116385	3.686	0.000227807	0.00112167	2.95014	ENSG00000125812.16
CTNND1	3967.98	0.42895	0.0647276	6.62701	3.42557e-11	5.67551e-10	9.24599	ENSG00000198561.16
ZC3HAV1	2097.22	0.428745	0.0650563	6.59038	4.38715e-11	7.12282e-10	9.14735	ENSG00000105939.14
NAGK	463.791	0.428615	0.111963	3.82818	0.000129093	0.000679223	3.16799	ENSG00000124357.13
ZNF10	635.412	0.428348	0.0981566	4.36392	1.27753e-05	8.42701e-05	4.07433	ENSG00000256223.6
TOM1L2	548.734	0.428218	0.112813	3.79582	0.000147158	0.000763182	3.11737	ENSG00000175662.18
CRYZ	456.817	0.428153	0.112734	3.7979	0.000145924	0.000757794	3.12045	ENSG00000116791.14
APOBEC3G	200.108	0.427831	0.167947	2.54741	0.0108524	0.0321201	1.49322	ENSG00000239713.9
CFAP36	271.324	0.427616	0.142407	3.00277	0.00267535	0.00970328	2.01308	ENSG00000163001.12
MYO18A	660.57	0.427567	0.114373	3.73835	0.000185234	0.000933602	3.02984	ENSG00000196535.17
SFXN3	178.183	0.427525	0.168308	2.54013	0.011081	0.0327017	1.48543	ENSG00000107819.13
BAZ2A	5112.81	0.427421	0.0605893	7.05439	1.73358e-12	3.43059e-11	10.4646	ENSG00000076108.12
SERF1A	396.569	0.427175	0.142745	2.99258	0.00276633	0.00999368	2.00027	ENSG00000172058.16
RFFL	340.188	0.427025	0.132263	3.2286	0.00124396	0.00495232	2.30519	ENSG00000092871.17
ZDHHC9	1065.21	0.426745	0.084239	5.06589	4.06507e-07	3.5768e-06	5.4465	ENSG00000188706.13
DCLRE1B	1351.45	0.426179	0.0804825	5.2953	1.1882e-07	1.15512e-06	5.93737	ENSG00000118655.7
TUB	4401.2	0.42581	0.0643733	6.6147	3.72296e-11	6.11618e-10	9.21352	ENSG00000166402.9
TIAM1	2269.39	0.425418	0.0776103	5.48146	4.21836e-08	4.44197e-07	6.35242	ENSG00000156299.13
TPRG1L	813.533	0.425402	0.0870939	4.88441	1.0374e-06	8.52588e-06	5.06926	ENSG00000158109.15
HIC2	3476.46	0.425161	0.0572553	7.42571	1.1218e-13	2.59984e-12	11.5851	ENSG00000169635.10
OGFR	605.935	0.42504	0.104397	4.07138	4.67363e-05	0.000269382	3.56963	ENSG00000060491.17
CENPM	976.725	0.424883	0.0883172	4.81087	1.50274e-06	1.19224e-05	4.92364	ENSG00000100162.15
ASB13	557.524	0.424697	0.100451	4.22792	2.35866e-05	0.000147171	3.83218	ENSG00000196372.13
PLEKHA7	393.242	0.424264	0.127372	3.3309	0.000865664	0.00360478	2.44312	ENSG00000166689.16
PLK2	627.537	0.423907	0.108701	3.89975	9.62921e-05	0.000519991	3.284	ENSG00000145632.15
C19orf54	334.656	0.423631	0.132848	3.18884	0.00142844	0.00561497	2.25065	ENSG00000188493.15
ALDOC	773.248	0.42346	0.0901662	4.69644	2.6474e-06	2.01913e-05	4.69484	ENSG00000109107.14
KCTD12	1074.74	0.423427	0.0808448	5.23752	1.62747e-07	1.53242e-06	5.81462	ENSG00000178695.6
FTL	14658.6	0.422999	0.0704005	6.00847	1.87278e-09	2.42652e-08	7.61502	ENSG00000087086.15
CIZ1	6724.61	0.422819	0.0604728	6.99188	2.71226e-12	5.26037e-11	10.279	ENSG00000148337.21
MAST2	2574.74	0.422546	0.06513	6.48772	8.71422e-11	1.3558e-09	8.86781	ENSG00000086015.22
NOL4L	1822.52	0.422324	0.0706876	5.97452	2.30766e-09	2.94924e-08	7.53029	ENSG00000197183.14
UGT3A2	163.144	0.422057	0.178817	2.36028	0.0182612	0.0500001	1.30103	ENSG00000168671.10
CNEP1R1	341.267	0.421832	0.140063	3.01172	0.0025977	0.00946796	2.02374	ENSG00000205423.12
DDR1	513.596	0.421651	0.134681	3.13074	0.00174365	0.00669188	2.17445	ENSG00000204580.14
CDK18	324.687	0.421642	0.14949	2.82053	0.00479441	0.0160129	1.79553	ENSG00000117266.16
CELF3	1394.61	0.42152	0.0772948	5.45341	4.94135e-08	5.15105e-07	6.2881	ENSG00000159409.15
STEAP3	430.738	0.421507	0.113	3.73014	0.00019137	0.000962039	3.01681	ENSG00000115107.20
NPM3	669.618	0.420914	0.104976	4.00963	6.08146e-05	0.000342294	3.4656	ENSG00000107833.10
HOXD9	502.929	0.420643	0.105937	3.9707	7.16618e-05	0.000396892	3.40133	ENSG00000128709.13
GNG12	1375.79	0.420625	0.0711111	5.91503	3.31812e-09	4.13411e-08	7.38362	ENSG00000172380.6
LIG4	383.023	0.420279	0.124709	3.37008	0.000751466	0.00317872	2.49775	ENSG00000174405.14
PPP1R3B	345.381	0.419952	0.155953	2.69281	0.0070852	0.0223378	1.65096	ENSG00000173281.5
PIP4P1	619.94	0.419795	0.110229	3.80839	0.000139876	0.000729548	3.13695	ENSG00000165782.11
ZNF324B	237.973	0.419624	0.147629	2.84243	0.0044771	0.0150923	1.82124	ENSG00000249471.8
FHL2	200.134	0.419445	0.159287	2.63327	0.00845681	0.0259827	1.58532	ENSG00000115641.19
CELSR2	3424.3	0.419408	0.0658624	6.36795	1.91577e-10	2.84099e-09	8.54653	ENSG00000143126.8
LUZP1	1386.68	0.419338	0.0730693	5.7389	9.52932e-09	1.12007e-07	6.95075	ENSG00000169641.13
FRAT2	197.845	0.419334	0.161396	2.59816	0.00937244	0.028343	1.54755	ENSG00000181274.7
ASPHD2	354.107	0.419211	0.126552	3.31256	0.000924472	0.00382207	2.4177	ENSG00000128203.7
TBC1D9B	1897.2	0.419206	0.079738	5.2573	1.46189e-07	1.39251e-06	5.8562	ENSG00000197226.13
MTMR9	905.549	0.419066	0.0921471	4.5478	5.42103e-06	3.86571e-05	4.41277	ENSG00000104643.10
SPSB4	1249.16	0.418991	0.0775973	5.39956	6.68045e-08	6.81792e-07	6.16635	ENSG00000175093.5
RPUSD3	890.874	0.418945	0.0928331	4.51289	6.39511e-06	4.50259e-05	4.34654	ENSG00000156990.14
PRAG1	546.876	0.418722	0.111812	3.74487	0.000180489	0.000912344	3.03984	ENSG00000275342.5
MGAT2	783.144	0.418489	0.0877311	4.77014	1.84102e-06	1.43647e-05	4.8427	ENSG00000168282.6
PIK3CB	904.636	0.418314	0.0904319	4.62574	3.73265e-06	2.73951e-05	4.56233	ENSG00000051382.9
GRK5	1818.52	0.418232	0.0620661	6.73849	1.60046e-11	2.79121e-10	9.55421	ENSG00000198873.12
PROSER3	675.442	0.418177	0.119629	3.49561	0.000472978	0.0021271	2.67221	ENSG00000167595.15
DPH3	552.356	0.418103	0.115363	3.62424	0.000289816	0.00138709	2.85789	ENSG00000154813.10
KPNB1	14307.3	0.417968	0.0430666	9.70516	2.86637e-22	1.47818e-20	19.8303	ENSG00000108424.11
ILF3-DT	403.089	0.417848	0.116659	3.58178	0.000341261	0.00160229	2.79526	ENSG00000267100.1
TMEM135	1099.92	0.417613	0.116148	3.59553	0.000323727	0.00152641	2.81633	ENSG00000166575.17
UNC45A	1147.74	0.417566	0.0797047	5.23891	1.6153e-07	1.5228e-06	5.81736	ENSG00000140553.18
CDC14A	575.659	0.41742	0.108326	3.85337	0.000116502	0.000618437	3.2087	ENSG00000079335.20
ADCY9	1278.03	0.417386	0.112168	3.72108	0.000198376	0.000994689	3.00231	ENSG00000162104.10
BAD	370.378	0.416911	0.124507	3.3485	0.000812495	0.00341073	2.46715	ENSG00000002330.14
NEU1	711.133	0.416658	0.101314	4.11254	3.91326e-05	0.000230329	3.63765	ENSG00000204386.12
NAB2	268.703	0.416426	0.16134	2.58105	0.00984995	0.0295518	1.52942	ENSG00000166886.13
COG7	357.169	0.416384	0.131087	3.1764	0.00149113	0.00583637	2.23386	ENSG00000168434.13
ZBTB6	691.476	0.416042	0.0965759	4.30793	1.64793e-05	0.000106229	3.97376	ENSG00000186130.5
RNF139	649.841	0.415983	0.105289	3.95088	7.7865e-05	0.000428202	3.36835	ENSG00000170881.5
IP6K1	1318.27	0.415816	0.0907619	4.58139	4.61895e-06	3.32881e-05	4.47771	ENSG00000176095.12
INTS15	673.59	0.415659	0.100289	4.14461	3.40385e-05	0.000203265	3.69194	ENSG00000146576.13
CCDC117	1394.61	0.414697	0.0685551	6.0491	1.45661e-09	1.91922e-08	7.71687	ENSG00000159873.10
HIVEP2	1161.12	0.414676	0.080624	5.14333	2.69916e-07	2.45829e-06	5.60937	ENSG00000010818.10
TMEM33	2941.05	0.41441	0.0569115	7.28166	3.29731e-13	7.11251e-12	11.148	ENSG00000109133.13
ZDHHC12	504.363	0.414028	0.104396	3.96594	7.31086e-05	0.0004039	3.39373	ENSG00000160446.19
NRARP	534.609	0.413948	0.104757	3.9515	7.76615e-05	0.000427234	3.36933	ENSG00000198435.4
NDFIP2	724.532	0.413191	0.0981976	4.20775	2.57922e-05	0.000158833	3.79906	ENSG00000102471.14
CTU1	179.164	0.413181	0.173466	2.38192	0.0172226	0.0475828	1.32255	ENSG00000142544.7
LRRC45	225.567	0.413006	0.165435	2.49649	0.0125429	0.036262	1.44055	ENSG00000169683.8
SCN3B	401.752	0.412587	0.150249	2.74602	0.00603223	0.0194707	1.71062	ENSG00000166257.10
WDR1	1338.9	0.412526	0.0874411	4.71776	2.38461e-06	1.83126e-05	4.73725	ENSG00000071127.17
SF3B5	1036.88	0.412137	0.0800251	5.15009	2.60363e-07	2.37963e-06	5.62349	ENSG00000169976.7
NBR1	2630.66	0.411858	0.058288	7.06592	1.59557e-12	3.18582e-11	10.4968	ENSG00000188554.15
LEPROT	489.164	0.411825	0.105141	3.91688	8.97027e-05	0.00048677	3.31268	ENSG00000213625.9
ATXN7L3	1716.53	0.411798	0.0637733	6.45722	1.06641e-10	1.63146e-09	8.78742	ENSG00000087152.16
KREMEN1	617.202	0.411735	0.0997205	4.12889	3.64524e-05	0.000216106	3.66533	ENSG00000183762.13
SLC29A2	239.219	0.411379	0.152023	2.70602	0.00680942	0.02159	1.66575	ENSG00000174669.12
LRRC8A	2915.45	0.410822	0.0557751	7.3657	1.76221e-13	3.95456e-12	11.4029	ENSG00000136802.12
RNF40	2289.4	0.410696	0.0789657	5.20094	1.9828e-07	1.84359e-06	5.73434	ENSG00000103549.22
ZER1	1000.98	0.410469	0.100174	4.09756	4.17536e-05	0.000244463	3.61179	ENSG00000160445.11
GID4	504.448	0.410386	0.113881	3.60364	0.000313792	0.00148486	2.82832	ENSG00000141034.10
SNX17	2228.82	0.410379	0.0604116	6.79305	1.09785e-11	1.97892e-10	9.70357	ENSG00000115234.11
SLC9A6	370.772	0.410243	0.131503	3.11966	0.00181062	0.00690636	2.16075	ENSG00000198689.13
TP53	2383.82	0.40983	0.0723909	5.66135	1.50186e-08	1.70356e-07	6.76864	ENSG00000141510.18
ZNF254	587.632	0.409736	0.0991489	4.13253	3.58797e-05	0.00021336	3.67089	ENSG00000213096.11
ZNF581	439.737	0.409688	0.11347	3.61054	0.000305556	0.00145081	2.83839	ENSG00000171425.10
PLEKHO2	231.673	0.409495	0.153246	2.67214	0.00753682	0.0235416	1.62816	ENSG00000241839.10
ZNF142	3077.18	0.409354	0.0692121	5.91449	3.32901e-09	4.14437e-08	7.38254	ENSG00000115568.16
RPP21	501.345	0.409111	0.115841	3.53166	0.000412967	0.00189386	2.72265	ENSG00000241370.6
ZNF676	171.089	0.408835	0.170114	2.40329	0.0162481	0.0453003	1.3439	ENSG00000196109.9
ESRRG	286.555	0.408741	0.171187	2.38769	0.0169547	0.0469427	1.32843	ENSG00000196482.18
GDPD5	817.442	0.408554	0.0851188	4.79981	1.58817e-06	1.25554e-05	4.90117	ENSG00000158555.15
BRMS1	723.901	0.408218	0.0927692	4.40036	1.08069e-05	7.26399e-05	4.13882	ENSG00000174744.14
FAM117A	287.268	0.408024	0.132886	3.07047	0.0021372	0.00796476	2.09883	ENSG00000121104.8
LNX2	440.111	0.407714	0.116939	3.48657	0.00048926	0.00218707	2.66014	ENSG00000139517.9
LINC01694	306.55	0.407251	0.138641	2.93745	0.00330919	0.0116206	1.93477	ENSG00000233922.3
SEPHS2	728.692	0.406875	0.0986339	4.1251	3.70567e-05	0.000219354	3.65885	ENSG00000179918.19
VASH2	686.688	0.406829	0.104784	3.88255	0.000103366	0.000554539	3.25607	ENSG00000143494.16
TLCD3B	1589.88	0.406727	0.0768732	5.29088	1.21728e-07	1.17862e-06	5.92863	ENSG00000149926.13
LRRC28	337.8	0.406704	0.151242	2.68909	0.00716474	0.0225331	1.64718	ENSG00000168904.15
TOMM40L	627.868	0.406639	0.100358	4.05186	5.08111e-05	0.000290824	3.53637	ENSG00000158882.15
SLC45A4	593.533	0.406514	0.143539	2.83208	0.00462468	0.0155259	1.80894	ENSG00000022567.10
OTUD6B	390.663	0.406233	0.118468	3.42905	0.000605697	0.00264011	2.57838	ENSG00000155100.11
P3H1	444.945	0.405885	0.116392	3.48724	0.000488042	0.00218225	2.6611	ENSG00000117385.16
KLF13	3755.88	0.405782	0.0542539	7.47933	7.47053e-14	1.76015e-12	11.7545	ENSG00000169926.11
KATNB1	1260.68	0.405645	0.0878852	4.61562	3.91915e-06	2.86289e-05	4.5432	ENSG00000140854.13
AP3D1	4383.16	0.40554	0.0548571	7.39266	1.43925e-13	3.28664e-12	11.4832	ENSG00000065000.19
PICK1	565.692	0.405539	0.114855	3.53087	0.000414201	0.00189896	2.72148	ENSG00000100151.16
FLCN	734.886	0.40546	0.109752	3.69434	0.000220461	0.00109056	2.96235	ENSG00000154803.13
MRPL49	1118.71	0.405402	0.0812261	4.99102	6.00603e-07	5.13662e-06	5.28932	ENSG00000149792.9
RASAL2	888.088	0.405316	0.130403	3.10817	0.0018825	0.00713508	2.1466	ENSG00000075391.17
FHIP1B	285.08	0.405147	0.156736	2.5849	0.00974084	0.0292808	1.53342	ENSG00000051009.11
KLHL42	1559.58	0.405125	0.0739007	5.48201	4.20523e-08	4.43114e-07	6.35348	ENSG00000087448.11
GRAMD1B	361.721	0.405123	0.135975	2.9794	0.00288809	0.0103424	1.98538	ENSG00000023171.19
CREB3L4	670.125	0.404863	0.0938613	4.31341	1.60752e-05	0.000103667	3.98436	ENSG00000143578.16
INO80D	1818.1	0.404761	0.0927064	4.36605	1.26512e-05	8.35581e-05	4.07801	ENSG00000114933.16
ZNF689	731.899	0.404284	0.116193	3.47941	0.000502525	0.00223255	2.6512	ENSG00000156853.13
VGF	217.497	0.404267	0.166211	2.43226	0.015005	0.042281	1.37385	ENSG00000128564.7
STK32C	266.12	0.404259	0.157827	2.5614	0.0104252	0.0310325	1.50818	ENSG00000165752.17
CENPP	376.656	0.404229	0.164432	2.45834	0.0139582	0.0396979	1.40123	ENSG00000188312.14
ARFIP1	609.826	0.404004	0.114833	3.51819	0.000434495	0.00197918	2.70351	ENSG00000164144.16
SIRT7	436.14	0.403723	0.118156	3.41686	0.00063349	0.00274579	2.56133	ENSG00000187531.14
RTKN	240.162	0.403555	0.154304	2.61532	0.00891442	0.0271902	1.56559	ENSG00000114993.17
EFCAB2	374.82	0.403546	0.167134	2.41451	0.0157565	0.0440955	1.35561	ENSG00000203666.12
HEIH	180.973	0.403405	0.168129	2.39938	0.0164229	0.0456978	1.3401	ENSG00000278970.2
PNPLA8	248.204	0.40315	0.15394	2.61889	0.00882173	0.0269392	1.56962	ENSG00000135241.17
TLCD5	254.858	0.403119	0.151033	2.66908	0.00760588	0.023724	1.62481	ENSG00000181264.9
SLC25A28	278.31	0.402931	0.135035	2.98389	0.00284606	0.010223	1.99042	ENSG00000155287.11
VKORC1	1430.02	0.402751	0.0795263	5.06437	4.09745e-07	3.60122e-06	5.44355	ENSG00000167397.15
FAM50A	772.708	0.402572	0.108038	3.72621	0.000194379	0.000975589	3.01073	ENSG00000071859.15
NCOR2	6451.96	0.402454	0.154972	2.59695	0.00940551	0.0284044	1.54661	ENSG00000196498.13
CLOCK	862.901	0.401961	0.0928104	4.33099	1.48442e-05	9.64871e-05	4.01553	ENSG00000134852.15
CNIH2	627.47	0.401847	0.0941691	4.2673	1.97856e-05	0.000125058	3.90289	ENSG00000174871.11
REV3L	2277.47	0.401667	0.0750486	5.35209	8.6946e-08	8.69683e-07	6.06064	ENSG00000009413.16
AK1	1181.97	0.401659	0.103957	3.8637	0.000111683	0.000595872	3.22485	ENSG00000106992.19
CRTAC1	282.05	0.401539	0.159006	2.5253	0.0115598	0.0338917	1.46991	ENSG00000095713.14
LPL	465.164	0.400929	0.123621	3.24321	0.00118192	0.0047356	2.32463	ENSG00000175445.17
CACNA2D2	593.667	0.400798	0.108353	3.69899	0.000216456	0.00107393	2.96902	ENSG00000007402.12
LDB2	680.493	0.400508	0.114342	3.50273	0.000460511	0.00208065	2.6818	ENSG00000169744.13
APEX2	646.54	0.4002	0.106195	3.76852	0.000164217	0.000839532	3.07596	ENSG00000169188.5
PXK	238.049	0.399674	0.156635	2.55163	0.0107219	0.0317821	1.49782	ENSG00000168297.16
ESYT1	1958.71	0.39964	0.071831	5.56362	2.64241e-08	2.8859e-07	6.53972	ENSG00000139641.13
SYNJ2	486.28	0.399304	0.110071	3.62769	0.000285965	0.00137035	2.86317	ENSG00000078269.15
BCKDK	971.075	0.399036	0.081554	4.89291	9.93582e-07	8.19166e-06	5.08663	ENSG00000103507.14
CABLES1	1172.74	0.399026	0.0877108	4.54934	5.38138e-06	3.84272e-05	4.41536	ENSG00000134508.13
SLC25A51	643.757	0.398989	0.101619	3.92633	8.62504e-05	0.000470021	3.32788	ENSG00000122696.14
DDIAS	933.867	0.398871	0.0905207	4.4064	1.05101e-05	7.0828e-05	4.14979	ENSG00000165490.13
CIART	176.24	0.398868	0.166487	2.3958	0.0165843	0.0460728	1.33656	ENSG00000159208.16
MPC2	585.077	0.398177	0.108862	3.65765	0.000254542	0.00123304	2.90902	ENSG00000143158.11
NUP62	4328.87	0.398137	0.0519739	7.66033	1.85458e-14	4.71947e-13	12.3261	ENSG00000213024.12
PGBD4	216.974	0.397025	0.15209	2.61047	0.00904174	0.0275246	1.56028	ENSG00000182405.6
PRR13	853.56	0.396931	0.0881535	4.50272	6.70883e-06	4.70858e-05	4.32711	ENSG00000205352.11
EIF4E3	385.055	0.396818	0.116641	3.40204	0.00066886	0.00287996	2.54061	ENSG00000163412.13
ZNF213	463.065	0.39669	0.110733	3.58238	0.000340474	0.00159908	2.79613	ENSG00000085644.14
ZBTB41	584.88	0.396686	0.106499	3.72479	0.000195481	0.00098049	3.00856	ENSG00000177888.8
PDE4A	598.022	0.396575	0.0972947	4.07602	4.58131e-05	0.000265141	3.57652	ENSG00000065989.16
WDR54	657.596	0.396512	0.0976995	4.05848	4.93923e-05	0.000283851	3.54691	ENSG00000005448.17
PHF21B	3383.36	0.396371	0.060729	6.52689	6.7149e-11	1.06386e-09	8.97311	ENSG00000056487.16
TCF19	702.533	0.396315	0.0994124	3.98658	6.70331e-05	0.000373114	3.42816	ENSG00000137310.12
ZFHX4	2306.14	0.396221	0.0701491	5.64826	1.62081e-08	1.83182e-07	6.73712	ENSG00000091656.19
SPRED2	1872.12	0.396039	0.0638585	6.20182	5.58129e-10	7.85922e-09	8.10462	ENSG00000198369.10
CDC42SE2	708.173	0.395973	0.0926301	4.27478	1.91329e-05	0.000121375	3.91587	ENSG00000158985.14
SPTY2D1	477.102	0.395805	0.120306	3.28998	0.00100195	0.00410721	2.38645	ENSG00000179119.15
DPYSL5	10873	0.395581	0.0536265	7.3766	1.62389e-13	3.67594e-12	11.4346	ENSG00000157851.17
ZBTB9	508.967	0.395508	0.103971	3.80401	0.000142371	0.000741071	3.13014	ENSG00000213588.6
FAM53C	2288.14	0.395446	0.0732085	5.40164	6.60345e-08	6.7526e-07	6.17053	ENSG00000120709.11
ZNF283	385.811	0.395412	0.114447	3.45498	0.000550343	0.00242188	2.61585	ENSG00000167637.18
LIMCH1	601.878	0.395059	0.134546	2.93623	0.00332224	0.0116612	1.93326	ENSG00000064042.18
MRPL10	1303.68	0.394967	0.0780987	5.05728	4.25273e-07	3.72718e-06	5.42862	ENSG00000159111.13
TAX1BP3	566.828	0.394737	0.0993918	3.97153	7.14132e-05	0.000395664	3.40267	ENSG00000213977.8
WDR17	876.957	0.394574	0.0875016	4.50933	6.50312e-06	4.57245e-05	4.33985	ENSG00000150627.16
NOD1	419.191	0.394413	0.120054	3.2853	0.00101875	0.00416489	2.3804	ENSG00000106100.11
PROS1	464.412	0.393727	0.11328	3.4757	0.00050952	0.00225954	2.64598	ENSG00000184500.16
RNPEP	1462.05	0.393591	0.0669739	5.87678	4.18317e-09	5.15417e-08	7.28784	ENSG00000176393.11
ST6GALNAC4	381.214	0.393507	0.125987	3.1234	0.00178777	0.00683591	2.1652	ENSG00000136840.19
CKMT1B	1337.69	0.3932	0.0824027	4.77169	1.82685e-06	1.42757e-05	4.8454	ENSG00000237289.10
GRIK5	1574.61	0.393126	0.0682346	5.76139	8.34236e-09	9.87264e-08	7.00557	ENSG00000105737.9
TOB1	1479.16	0.392879	0.0988788	3.97334	7.08713e-05	0.000393213	3.40537	ENSG00000141232.5
PGBD5	696.349	0.392857	0.0977706	4.01815	5.86572e-05	0.000331108	3.48003	ENSG00000177614.11
MFSD13A	746.122	0.392841	0.117741	3.33649	0.000848422	0.0035434	2.45058	ENSG00000138111.14
PASK	1386.32	0.392672	0.0901524	4.35565	1.32674e-05	8.73318e-05	4.05883	ENSG00000115687.14
CORO1B	1185.72	0.392648	0.0823352	4.76889	1.85241e-06	1.44464e-05	4.84024	ENSG00000172725.14
MARK1	1113.84	0.392372	0.0922007	4.25563	2.0846e-05	0.000131121	3.88233	ENSG00000116141.17
RALGAPA1P1	299.311	0.392081	0.144662	2.71033	0.00672154	0.0213709	1.67018	ENSG00000229419.1
TLE3	3657.24	0.391757	0.0549712	7.12658	1.02892e-12	2.08923e-11	10.68	ENSG00000140332.17
SMARCD2	3653.13	0.391562	0.0528515	7.40871	1.27532e-13	2.9338e-12	11.5326	ENSG00000108604.16
SLC29A3	257.919	0.391479	0.139883	2.79861	0.00513227	0.0169739	1.77022	ENSG00000198246.9
WBP2	1951.22	0.391397	0.0760893	5.14391	2.69076e-07	2.45207e-06	5.61047	ENSG00000132471.12
TRIM41	305.67	0.391284	0.146455	2.6717	0.00754687	0.0235636	1.62776	ENSG00000146063.20
VPS25	1649.03	0.391144	0.0671515	5.8248	5.71826e-09	6.92505e-08	7.15958	ENSG00000131475.7
ACP2	496.453	0.390852	0.106772	3.66063	0.000251597	0.00122133	2.91317	ENSG00000134575.13
ARF5	2275.7	0.390792	0.0701057	5.57432	2.48502e-08	2.72739e-07	6.56425	ENSG00000004059.11
FES	234.98	0.39074	0.154033	2.53673	0.0111892	0.0329665	1.48193	ENSG00000182511.12
EPN1	3390.65	0.390718	0.0631144	6.19063	5.99255e-10	8.3928e-09	8.07609	ENSG00000063245.15
GPX4	1492.95	0.390573	0.0715529	5.45852	4.80127e-08	5.01173e-07	6.30001	ENSG00000167468.18
IER5	604.934	0.390197	0.0961908	4.05649	4.98163e-05	0.000286076	3.54352	ENSG00000162783.11
TFE3	455.409	0.390144	0.109022	3.57857	0.000345482	0.00161821	2.79097	ENSG00000068323.17
PMM1	368.916	0.390006	0.123876	3.14837	0.00164185	0.00634339	2.19768	ENSG00000100417.12
ZKSCAN2	1491.89	0.389922	0.0747772	5.21445	1.84365e-07	1.71934e-06	5.76464	ENSG00000155592.16
TMEM101	573.836	0.389665	0.111137	3.50618	0.000454585	0.00205746	2.68667	ENSG00000091947.10
ANKRD13B	2164.09	0.389526	0.0660522	5.89725	3.696e-09	4.57927e-08	7.3392	ENSG00000198720.13
JUNB	501.645	0.389511	0.104758	3.71818	0.000200659	0.00100455	2.99803	ENSG00000171223.6
SPAST	1608.62	0.389491	0.0817079	4.76687	1.87113e-06	1.45851e-05	4.83609	ENSG00000021574.13
ISG20L2	1966.29	0.388921	0.0707371	5.49811	3.83873e-08	4.06973e-07	6.39043	ENSG00000143319.17
USP38	1355.37	0.388747	0.0797212	4.87633	1.08078e-06	8.84501e-06	5.0533	ENSG00000170185.11
SLC6A15	2801.75	0.388607	0.0930633	4.17572	2.97044e-05	0.000179568	3.74577	ENSG00000072041.18
ZBTB25	437.566	0.388524	0.130286	2.98208	0.00286299	0.010269	1.98847	ENSG00000089775.12
DEXI	671.345	0.388448	0.0920217	4.22126	2.42935e-05	0.000151097	3.82074	ENSG00000182108.11
RNF31	889.446	0.388316	0.0972434	3.99324	6.51771e-05	0.000363963	3.43894	ENSG00000092098.17
SAC3D1	439.426	0.388305	0.109711	3.53934	0.000401132	0.00184556	2.73387	ENSG00000168061.17
HECTD2	602.196	0.388255	0.126018	3.08095	0.00206343	0.00772684	2.112	ENSG00000165338.17
LGMN	813.075	0.388154	0.086443	4.49029	7.11262e-06	4.97851e-05	4.3029	ENSG00000100600.15
PSMG4	636.787	0.387897	0.106922	3.62784	0.000285799	0.00136997	2.86329	ENSG00000180822.12
UAP1L1	593.588	0.387694	0.0959472	4.0407	5.32914e-05	0.000303237	3.51822	ENSG00000197355.11
NEFM	1318.84	0.387676	0.0779524	4.97324	6.58447e-07	5.57621e-06	5.25366	ENSG00000104722.14
DDX28	373.461	0.387665	0.155929	2.48616	0.0129129	0.0371523	1.43001	ENSG00000182810.7
XPNPEP1	1301.3	0.387634	0.0894425	4.33389	1.46498e-05	9.54103e-05	4.0204	ENSG00000108039.18
JPT1	7897.3	0.387602	0.0525658	7.37366	1.6601e-13	3.74702e-12	11.4263	ENSG00000189159.16
LOXL3	476.975	0.387223	0.123761	3.1288	0.00175519	0.00673284	2.1718	ENSG00000115318.12
PEX5L	1196.93	0.387189	0.0880972	4.39502	1.10761e-05	7.42572e-05	4.12926	ENSG00000114757.19
G6PD	1344.75	0.387089	0.0765953	5.05369	4.3336e-07	3.79166e-06	5.42117	ENSG00000160211.19
EIF1AD	852.227	0.386983	0.0914473	4.23175	2.31877e-05	0.000144855	3.83907	ENSG00000175376.9
SPG21	1888.41	0.386775	0.0707519	5.46664	4.58647e-08	4.80684e-07	6.31814	ENSG00000090487.11
ZFTA	1107.17	0.386685	0.0940117	4.11316	3.90285e-05	0.000229803	3.63864	ENSG00000188070.9
RNF213	1148.66	0.386496	0.0768333	5.03033	4.89648e-07	4.24126e-06	5.37251	ENSG00000173821.19
TCIRG1	301.105	0.386432	0.130486	2.96148	0.0030616	0.0108762	1.96352	ENSG00000110719.10
GIGYF1	797.428	0.386059	0.110922	3.48047	0.000500541	0.00222472	2.65272	ENSG00000146830.11
SNAPC2	322.577	0.385376	0.136807	2.81694	0.00484835	0.0161549	1.79169	ENSG00000104976.12
KLHDC3	4050.21	0.385362	0.0549	7.01935	2.229e-12	4.3721e-11	10.3593	ENSG00000124702.18
PISD	996.192	0.38531	0.0933643	4.12695	3.6761e-05	0.000217769	3.662	ENSG00000241878.11
VPS37A	666.379	0.385261	0.0914816	4.21136	2.53843e-05	0.000156528	3.80541	ENSG00000155975.10
MAF1	1605.84	0.385229	0.0782845	4.92088	8.61557e-07	7.17918e-06	5.14393	ENSG00000179632.10
TRIM45	252.993	0.385064	0.146591	2.62679	0.00861949	0.0264148	1.57815	ENSG00000134253.10
ELOF1	1068.97	0.384832	0.0777192	4.95157	7.36169e-07	6.2007e-06	5.20756	ENSG00000130165.10
CTNS	394.081	0.384708	0.134451	2.86133	0.00421871	0.0143361	1.84357	ENSG00000040531.16
CLUAP1	316.887	0.384628	0.162412	2.36822	0.0178737	0.0490772	1.30912	ENSG00000103351.13
LAMC1	4166.53	0.384435	0.0744074	5.16662	2.3837e-07	2.19278e-06	5.65901	ENSG00000135862.6
IMP4	1010.67	0.384297	0.0765156	5.02247	5.10125e-07	4.40637e-06	5.35592	ENSG00000136718.10
SLCO5A1	1104.58	0.38422	0.0787735	4.87752	1.07428e-06	8.79641e-06	5.05569	ENSG00000137571.11
TRAPPC2L	891.105	0.384086	0.0910944	4.21635	2.48284e-05	0.000153688	3.81336	ENSG00000167515.10
TRIM32	688.129	0.384059	0.102166	3.75916	0.000170484	0.000867119	3.06192	ENSG00000119401.11
FASTK	1189.32	0.38403	0.106217	3.61553	0.000299732	0.00142666	2.84568	ENSG00000164896.20
STX1A	523.778	0.383917	0.110547	3.47287	0.000514919	0.00228147	2.64179	ENSG00000106089.12
LAGE3	455.805	0.383689	0.1151	3.33352	0.000857557	0.00357771	2.44639	ENSG00000196976.7
CRACR2A	671.572	0.383689	0.0932655	4.11394	3.88967e-05	0.000229287	3.63962	ENSG00000130038.10
HCN3	431.513	0.383514	0.126019	3.0433	0.00233996	0.00865209	2.06288	ENSG00000143630.10
VWDE	325.388	0.383324	0.142064	2.69825	0.00697061	0.0220293	1.657	ENSG00000146530.14
GNAI2	780.213	0.383129	0.0929916	4.12004	3.7881e-05	0.000223723	3.65029	ENSG00000114353.17
ZNF592	1946.29	0.383095	0.0621503	6.164	7.0928e-10	9.88928e-09	8.00484	ENSG00000166716.10
UVRAG	1265.03	0.383079	0.109007	3.51426	0.000440973	0.00200459	2.69798	ENSG00000198382.9
NFS1	550.745	0.382931	0.112376	3.40758	0.000655418	0.00283227	2.54787	ENSG00000244005.13
SORBS1	519.714	0.382909	0.120841	3.1687	0.00153123	0.00597078	2.22397	ENSG00000095637.23
ABCF3	1216.87	0.382862	0.109514	3.49603	0.000472238	0.00212439	2.67277	ENSG00000161204.11
GNG2	797.924	0.382375	0.0858141	4.45585	8.35598e-06	5.77356e-05	4.23856	ENSG00000186469.8
NLE1	1353.6	0.382316	0.0874678	4.37093	1.23719e-05	8.19912e-05	4.08623	ENSG00000073536.18
GNA12	1757.96	0.382106	0.0668955	5.71198	1.11668e-08	1.29591e-07	6.88743	ENSG00000146535.14
TMED10	3216.47	0.381977	0.067107	5.69206	1.25512e-08	1.4458e-07	6.83989	ENSG00000170348.9
FUZ	781.579	0.381962	0.0871744	4.38159	1.17816e-05	7.85136e-05	4.10506	ENSG00000010361.14
COX14	274.511	0.381911	0.146281	2.61079	0.00903321	0.027504	1.5606	ENSG00000178449.9
PHLPP1	259.565	0.381664	0.140936	2.70807	0.00676761	0.0214749	1.66807	ENSG00000081913.14
MRGBP	774.839	0.381598	0.0879457	4.33902	1.43122e-05	9.34585e-05	4.02938	ENSG00000101189.7
PLOD3	383.852	0.38151	0.139175	2.74123	0.00612101	0.0197204	1.70508	ENSG00000106397.12
ZCCHC10	370.722	0.381443	0.132232	2.88465	0.00391845	0.0134639	1.87083	ENSG00000155329.12
LRRC47	581.746	0.381365	0.121221	3.14602	0.00165506	0.00638333	2.19495	ENSG00000130764.10
RNF182	423.991	0.381304	0.139833	2.72685	0.00639415	0.0204902	1.68845	ENSG00000180537.13
NME6	266.723	0.381287	0.143254	2.6616	0.00777694	0.0241704	1.61672	ENSG00000172113.10
ALG1	728.423	0.381094	0.0952526	4.00088	6.31069e-05	0.000353662	3.45141	ENSG00000033011.14
RNF215	409.014	0.380952	0.118971	3.20205	0.00136454	0.0053869	2.26866	ENSG00000099999.15
FUT11	485.563	0.380712	0.121694	3.12844	0.00175734	0.00673778	2.17148	ENSG00000196968.11
UROD	1015.23	0.380419	0.0813761	4.67482	2.94209e-06	2.21997e-05	4.65365	ENSG00000126088.14
DNAJC1	304.246	0.380082	0.128155	2.96579	0.00301907	0.0107521	1.96851	ENSG00000136770.11
SLC38A7	576.672	0.380064	0.10148	3.7452	0.000180252	0.000911445	3.04027	ENSG00000103042.9
MRPS11	723.515	0.37998	0.0904911	4.19909	2.6799e-05	0.000164318	3.78432	ENSG00000181991.16
BAG4	1122.83	0.379428	0.0852159	4.45256	8.48538e-06	5.85777e-05	4.23227	ENSG00000156735.11
FECH	1179.7	0.379197	0.0856741	4.42604	9.59766e-06	6.5244e-05	4.18546	ENSG00000066926.13
MAP3K21	505.834	0.379168	0.10674	3.55225	0.000381948	0.00176722	2.75271	ENSG00000143674.11
PAQR4	888.794	0.379154	0.0946482	4.00593	6.17741e-05	0.000346942	3.45974	ENSG00000162073.14
DCUN1D3	480.946	0.379062	0.105244	3.60173	0.000316103	0.00149453	2.82549	ENSG00000188215.10
NABP2	1969.75	0.378786	0.0654979	5.78317	7.33055e-09	8.74165e-08	7.05841	ENSG00000139579.13
REXO1	1636.1	0.378721	0.0724234	5.22926	1.7019e-07	1.59575e-06	5.79704	ENSG00000079313.15
INPP5K	656.075	0.378306	0.0923984	4.09429	4.23467e-05	0.00024747	3.60648	ENSG00000132376.20
SLC12A4	349.913	0.378306	0.129647	2.91797	0.00352314	0.0122723	1.91107	ENSG00000124067.17
TMEM108	742.074	0.378217	0.0908235	4.16431	3.12295e-05	0.000187859	3.72617	ENSG00000144868.14
EIF2D	1759.01	0.378146	0.073136	5.17046	2.33521e-07	2.15071e-06	5.66742	ENSG00000143486.16
SYNJ1	832.456	0.377996	0.122385	3.08857	0.00201122	0.00755676	2.12166	ENSG00000159082.18
HOXD3	370.362	0.377903	0.146481	2.57988	0.00988335	0.0296401	1.52812	ENSG00000128652.12
KIAA0753	561.741	0.377776	0.149049	2.53457	0.0112584	0.0331641	1.47933	ENSG00000198920.11
ZNF841	350.477	0.37769	0.125097	3.01919	0.00253453	0.00926592	2.03311	ENSG00000197608.12
PDLIM5	561.134	0.377663	0.098967	3.81604	0.000135608	0.000709426	3.14909	ENSG00000163110.15
ADCY1	3114.73	0.377342	0.073559	5.12979	2.9007e-07	2.62648e-06	5.58063	ENSG00000164742.16
ZNF805	827.39	0.3771	0.0880886	4.28092	1.86123e-05	0.000118313	3.92697	ENSG00000204524.7
KLHL2	263.628	0.3767	0.14448	2.60728	0.00912654	0.0277286	1.55707	ENSG00000109466.14
ZNF71	689.558	0.376617	0.105254	3.57816	0.000346021	0.00162024	2.79042	ENSG00000197951.10
PHF2	508.664	0.376516	0.103919	3.62315	0.000291033	0.00139135	2.85656	ENSG00000197724.11
LAMA5	2033.99	0.376122	0.0990107	3.7988	0.000145397	0.000755308	3.12188	ENSG00000130702.15
LRCH4	306.177	0.376007	0.13609	2.76292	0.00572874	0.0186456	1.72942	ENSG00000077454.16
MEIS3	1182.57	0.375883	0.0777703	4.83325	1.34321e-06	1.07664e-05	4.96793	ENSG00000105419.18
ACD	672.055	0.375811	0.110532	3.40003	0.000673785	0.00289716	2.53803	ENSG00000102977.17
CLN3	666.381	0.375669	0.0909877	4.12879	3.64678e-05	0.000216115	3.66532	ENSG00000188603.22
UBA6	1541.43	0.3756	0.0940961	3.99166	6.56113e-05	0.000366116	3.43638	ENSG00000033178.13
ZNF318	1492.19	0.375254	0.0745517	5.03347	4.81689e-07	4.17697e-06	5.37914	ENSG00000171467.16
ABL1	5060.26	0.375184	0.0497349	7.54368	4.569e-14	1.10837e-12	11.9553	ENSG00000097007.19
NRBP1	2602.92	0.375024	0.056759	6.60731	3.91372e-11	6.40256e-10	9.19365	ENSG00000115216.14
RAB11FIP4	2691.16	0.374687	0.069037	5.42734	5.72016e-08	5.91539e-07	6.22802	ENSG00000131242.18
RABGEF1	687.206	0.374335	0.101979	3.67069	0.000241896	0.00117949	2.92831	ENSG00000154710.18
VSIG10	428.721	0.374169	0.122206	3.06179	0.00220015	0.00817197	2.08767	ENSG00000176834.14
CBX2	4048.59	0.373957	0.0681308	5.48881	4.04658e-08	4.27264e-07	6.3693	ENSG00000173894.11
ATN1	3157.83	0.373914	0.0635358	5.88508	3.97852e-09	4.90978e-08	7.30894	ENSG00000111676.15
SEL1L3	723.411	0.373802	0.147242	2.53869	0.0111269	0.0328078	1.48402	ENSG00000091490.11
MAP7D1	2212.72	0.373716	0.0951908	3.92596	8.63829e-05	0.000470394	3.32754	ENSG00000116871.16
LINC02327	246.402	0.373669	0.146073	2.5581	0.0105247	0.0312749	1.5048	ENSG00000258038.6
ZNF32	263.931	0.37347	0.137795	2.71033	0.00672173	0.0213709	1.67018	ENSG00000169740.14
TMCC1	1690.88	0.373224	0.0689145	5.41576	6.10299e-08	6.27793e-07	6.20218	ENSG00000172765.18
SLC25A1	2285.9	0.372818	0.0605763	6.15451	7.53096e-10	1.04441e-08	7.98113	ENSG00000100075.10
TMEM248	4131.7	0.372781	0.0546094	6.82633	8.71174e-12	1.59015e-10	9.79856	ENSG00000106609.16
ABCA3	2602.99	0.372658	0.0601217	6.1984	5.704e-10	8.01752e-09	8.09596	ENSG00000167972.14
GTF2IRD2B	271.929	0.372649	0.156875	2.37545	0.0175276	0.0483057	1.316	ENSG00000174428.18
LCLAT1	1919.26	0.372545	0.0665858	5.59496	2.20668e-08	2.44256e-07	6.61215	ENSG00000172954.14
TAOK2	1201.34	0.372312	0.0866081	4.29882	1.71712e-05	0.000110324	3.95733	ENSG00000149930.18
ATP6V0B	2160.58	0.372264	0.0728295	5.11145	3.19695e-07	2.87135e-06	5.54191	ENSG00000117410.14
LETM1	1058.52	0.371775	0.0785469	4.73315	2.21059e-06	1.70434e-05	4.76844	ENSG00000168924.15
HEXA	1259.01	0.371575	0.0727814	5.10536	3.30171e-07	2.95522e-06	5.52941	ENSG00000213614.11
CCDC120	369.768	0.371226	0.124242	2.98792	0.0028088	0.0101199	1.99482	ENSG00000147144.13
SLC39A13	348.48	0.37106	0.142839	2.59774	0.00938383	0.0283664	1.5472	ENSG00000165915.14
AXIN1	570.73	0.371031	0.101301	3.66266	0.000249614	0.00121248	2.91633	ENSG00000103126.15
MBOAT7	894.607	0.370933	0.0946798	3.91776	8.93748e-05	0.000485667	3.31366	ENSG00000125505.17
KCNG3	301.069	0.370762	0.134037	2.76612	0.0056728	0.0185061	1.73268	ENSG00000171126.8
EMD	823.805	0.370565	0.104571	3.54368	0.000394587	0.00182029	2.73986	ENSG00000102119.12
MMP24OS	444.763	0.370439	0.112438	3.29461	0.000985598	0.00404685	2.39288	ENSG00000126005.17
BCAT2	1434.44	0.370436	0.0826218	4.48352	7.34232e-06	5.11401e-05	4.29124	ENSG00000105552.15
C2orf68	487.504	0.370417	0.121461	3.04969	0.00229081	0.00848243	2.07148	ENSG00000168887.11
PYM1	279.588	0.370054	0.143121	2.58561	0.0097207	0.0292315	1.53415	ENSG00000170473.17
PHYH	238.784	0.370033	0.149654	2.47258	0.0134141	0.0383463	1.41628	ENSG00000107537.14
INO80E	1189.14	0.369965	0.0871406	4.24561	2.17999e-05	0.000136679	3.8643	ENSG00000169592.15
SZRD1	4320.19	0.369833	0.0487256	7.59012	3.19609e-14	7.93875e-13	12.1002	ENSG00000055070.17
KATNIP	607.91	0.369781	0.131191	2.81866	0.00482248	0.016086	1.79355	ENSG00000047578.13
TNFAIP1	735.577	0.36934	0.0976595	3.78192	0.000155624	0.000802545	3.09553	ENSG00000109079.10
C17orf49	731.434	0.369248	0.0985665	3.74618	0.000179548	0.000908181	3.04183	ENSG00000258315.5
DTD2	542.423	0.369012	0.104111	3.54443	0.000393467	0.0018162	2.74084	ENSG00000129480.13
GFUS	650.46	0.368963	0.100255	3.68025	0.000233002	0.00114328	2.94185	ENSG00000104522.16
TEX261	2079.85	0.368634	0.0783376	4.70571	2.52982e-06	1.93419e-05	4.7135	ENSG00000144043.12
G6PC3	1296.34	0.36849	0.0901784	4.08624	4.38428e-05	0.000255255	3.59303	ENSG00000141349.9
CAPN1	1190.22	0.36838	0.0992292	3.71242	0.000205289	0.00102473	2.98939	ENSG00000014216.16
ZNF451	2233.62	0.368217	0.0667119	5.51951	3.39943e-08	3.63309e-07	6.43972	ENSG00000112200.17
SMG5	5462.94	0.368181	0.0575998	6.39205	1.63681e-10	2.45584e-09	8.6098	ENSG00000198952.8
KIFBP	545.604	0.368025	0.108665	3.3868	0.000707139	0.00302388	2.51944	ENSG00000198954.9
ZNF358	1206.79	0.367962	0.0775057	4.74755	2.05894e-06	1.59294e-05	4.7978	ENSG00000198816.7
TMEM138	698.32	0.36761	0.113775	3.23104	0.00123339	0.00491905	2.30812	ENSG00000149483.12
EIF6	1674.74	0.367078	0.0812223	4.51943	6.20075e-06	4.3816e-05	4.35837	ENSG00000242372.9
FN3K	219.072	0.366907	0.154694	2.37182	0.0177005	0.0487082	1.3124	ENSG00000167363.14
CPNE8	1382.22	0.36645	0.0687342	5.33142	9.74496e-08	9.67291e-07	6.01444	ENSG00000139117.14
DYNC2I2	2256.38	0.366351	0.0720853	5.08218	3.73127e-07	3.30738e-06	5.48052	ENSG00000119333.12
NEURL1B	896.354	0.36614	0.0821141	4.45892	8.2373e-06	5.69661e-05	4.24438	ENSG00000214357.9
SRPRA	1390.8	0.365992	0.0731486	5.00341	5.63252e-07	4.83577e-06	5.31553	ENSG00000182934.12
KIF3C	1564.49	0.365749	0.0790643	4.62597	3.72848e-06	2.73865e-05	4.56246	ENSG00000084731.15
RNF14	1011.13	0.365727	0.0797257	4.58731	4.48992e-06	3.24332e-05	4.48901	ENSG00000013561.18
ZNF607	442.404	0.365618	0.109194	3.34835	0.000812955	0.00341174	2.46702	ENSG00000198182.13
SLC39A11	473.598	0.365223	0.106766	3.42079	0.000624397	0.00270798	2.56735	ENSG00000133195.11
C1QTNF6	208.848	0.365133	0.152428	2.39545	0.0166001	0.0460859	1.33643	ENSG00000133466.14
GOLGA7	1378.03	0.365121	0.0962727	3.79257	0.000149094	0.00077245	3.11213	ENSG00000147533.17
AP2A1	1900.11	0.36421	0.0652121	5.585	2.33694e-08	2.57322e-07	6.58952	ENSG00000196961.13
DNAAF5	2035.54	0.364088	0.0647079	5.62665	1.83745e-08	2.0617e-07	6.68577	ENSG00000164818.16
MARCHF4	396.453	0.363793	0.120995	3.00667	0.00264129	0.00959986	2.01774	ENSG00000144583.5
NCDN	1127.62	0.363718	0.0814421	4.46596	7.9709e-06	5.52711e-05	4.2575	ENSG00000020129.16
FAM3C	998.859	0.363071	0.0770476	4.71229	2.44949e-06	1.87738e-05	4.72645	ENSG00000196937.11
EFR3B	965.268	0.363015	0.0896419	4.04962	5.13019e-05	0.000293525	3.53235	ENSG00000084710.14
MFN2	3319.49	0.362824	0.0750295	4.83575	1.32644e-06	1.0643e-05	4.97294	ENSG00000116688.18
ALKBH3	335.306	0.362815	0.1313	2.76326	0.00572266	0.0186336	1.7297	ENSG00000166199.13
ATP2B3	285.014	0.362759	0.137982	2.62904	0.00856256	0.026261	1.58069	ENSG00000067842.18
FHOD1	504.725	0.362698	0.129303	2.80502	0.00503141	0.0166793	1.77782	ENSG00000135723.14
EXD2	844.525	0.362629	0.0922001	3.93306	8.38706e-05	0.000458477	3.33868	ENSG00000081177.18
PGAM1	8964.51	0.362532	0.0462427	7.83976	4.51401e-15	1.23119e-13	12.9097	ENSG00000171314.9
FAM27C	278.311	0.362527	0.150554	2.40796	0.0160418	0.0448215	1.34851	ENSG00000231527.7
HEXB	386.469	0.362421	0.132451	2.73626	0.00621424	0.0199836	1.69933	ENSG00000049860.14
ZNF436	332.963	0.362384	0.132076	2.74376	0.00607397	0.0195851	1.70807	ENSG00000125945.15
KDM1B	1094.57	0.362241	0.0746077	4.85527	1.20221e-06	9.73644e-06	5.0116	ENSG00000165097.16
KCNB1	1302.53	0.362097	0.0821495	4.40778	1.04434e-05	7.04396e-05	4.15218	ENSG00000158445.10
HMGN4	950.554	0.362067	0.146775	2.46682	0.0136318	0.0388903	1.41016	ENSG00000182952.5
FBXO28	1541.91	0.3618	0.0726109	4.98273	6.26935e-07	5.33254e-06	5.27307	ENSG00000143756.12
ZNF263	839.69	0.361777	0.0997521	3.62676	0.000287005	0.0013749	2.86173	ENSG00000006194.10
HLF	339.491	0.361762	0.14652	2.46903	0.013548	0.0386794	1.41252	ENSG00000108924.14
TMEM203	1035.11	0.361662	0.0825282	4.38228	1.17445e-05	7.83174e-05	4.10614	ENSG00000187713.7
FGFR4	292.392	0.361519	0.141489	2.55511	0.0106155	0.0315266	1.50132	ENSG00000160867.15
ADORA2A	1529.98	0.361302	0.121918	2.96349	0.00304169	0.0108178	1.96586	ENSG00000128271.22
VMP1	1681.1	0.361279	0.081258	4.44608	8.74518e-06	6.00518e-05	4.22147	ENSG00000062716.13
RAI1	2806.1	0.361266	0.07425	4.86553	1.14149e-06	9.2833e-06	5.0323	ENSG00000108557.19
MRPS26	747.273	0.360891	0.0900021	4.00981	6.07682e-05	0.000342156	3.46578	ENSG00000125901.6
HOXC8	448.108	0.360719	0.127476	2.82971	0.00465902	0.0156076	1.80667	ENSG00000037965.6
SLC6A6	1201.98	0.360576	0.0854371	4.22037	2.43903e-05	0.000151638	3.81919	ENSG00000131389.18
CDH24	1463.65	0.360307	0.0677502	5.31817	1.04816e-07	1.03055e-06	5.98693	ENSG00000139880.20
UFSP2	394.417	0.360025	0.150344	2.39468	0.016635	0.046156	1.33577	ENSG00000109775.11
UBTF	3855.84	0.359869	0.0546062	6.59026	4.39059e-11	7.12282e-10	9.14735	ENSG00000108312.15
SALL2	1553.9	0.359715	0.071136	5.05672	4.26536e-07	3.73615e-06	5.42758	ENSG00000165821.12
KIF13A	1052.15	0.359441	0.0862475	4.16755	3.0789e-05	0.000185442	3.73179	ENSG00000137177.20
LCMT2	262.652	0.358941	0.144054	2.49172	0.0127128	0.0366985	1.43535	ENSG00000168806.8
TGFBRAP1	827.143	0.358912	0.0844127	4.25188	2.11987e-05	0.000133125	3.87574	ENSG00000135966.13
MYO10	795.749	0.358704	0.101813	3.52318	0.000426409	0.00194637	2.71077	ENSG00000145555.15
CASP3	396.416	0.358582	0.132367	2.709	0.00674873	0.0214307	1.66896	ENSG00000164305.19
NPTN	1567.59	0.358374	0.0703779	5.09213	3.54059e-07	3.15814e-06	5.50057	ENSG00000156642.17
GMPPB	246.913	0.35827	0.140802	2.54449	0.0109438	0.0323659	1.48991	ENSG00000173540.14
ACBD5	719.656	0.357815	0.0991124	3.6102	0.000305966	0.0014519	2.83806	ENSG00000107897.20
ABCF2-H2BK1	1248.49	0.357684	0.10146	3.52536	0.000422915	0.00193265	2.71385	ENSG00000285292.1
SHPK	528.374	0.3576	0.103056	3.46996	0.000520534	0.00230307	2.63769	ENSG00000197417.9
IGFBP4	1613.56	0.357495	0.0786986	4.54258	5.55703e-06	3.95545e-05	4.4028	ENSG00000141753.7
PEMT	756.905	0.357369	0.10355	3.45119	0.000558123	0.00245127	2.61061	ENSG00000133027.18
ACOT13	258.602	0.356887	0.140299	2.54375	0.010967	0.0324159	1.48924	ENSG00000112304.11
ZFYVE1	604.369	0.356475	0.104066	3.42546	0.000613755	0.00267001	2.57349	ENSG00000165861.14
TEDC2	635.487	0.356305	0.105968	3.36238	0.000772727	0.00325784	2.48707	ENSG00000162062.15
CLCN6	954.389	0.356249	0.089771	3.96842	7.23509e-05	0.000399997	3.39794	ENSG00000011021.23
SELENOM	244.927	0.356203	0.146145	2.43732	0.0147964	0.0417842	1.37899	ENSG00000198832.10
FAM111B	1111.23	0.35611	0.0778676	4.57328	4.80152e-06	3.4508e-05	4.46208	ENSG00000189057.11
ZNF205	242.908	0.355969	0.146671	2.42699	0.0152248	0.0427999	1.36856	ENSG00000122386.11
STRADB	462.227	0.35591	0.123278	2.88706	0.00388861	0.0133719	1.87381	ENSG00000082146.13
POLE3	2366.01	0.355891	0.0651593	5.46186	4.71172e-08	4.92816e-07	6.30732	ENSG00000148229.13
CCDC92	697.143	0.355709	0.0947785	3.75306	0.000174691	0.000885911	3.05261	ENSG00000119242.9
CC2D2A	999.541	0.355617	0.0931807	3.81643	0.000135399	0.00070857	3.14962	ENSG00000048342.18
CENPX	580.605	0.355595	0.110812	3.20899	0.001332	0.00527315	2.27793	ENSG00000169689.15
LAMTOR1	1785.06	0.355589	0.0847196	4.19725	2.70179e-05	0.00016527	3.78181	ENSG00000149357.10
ZNF568	302.691	0.355471	0.135275	2.62776	0.00859496	0.0263552	1.57913	ENSG00000198453.13
EIF3K	2690.19	0.355304	0.0669132	5.30993	1.09668e-07	1.07352e-06	5.96919	ENSG00000178982.10
SENP2	1820.92	0.355295	0.0808638	4.39375	1.11413e-05	7.46302e-05	4.12709	ENSG00000163904.13
MYORG	247.971	0.354849	0.140999	2.51668	0.0118465	0.0345761	1.46122	ENSG00000164976.9
B9D1	244.373	0.354816	0.143498	2.47263	0.0134124	0.0383463	1.41628	ENSG00000108641.19
UBXN11	332.353	0.354779	0.137804	2.57451	0.0100381	0.0300362	1.52235	ENSG00000158062.20
ZNF227	651.303	0.354692	0.107925	3.28646	0.00101456	0.00415371	2.38156	ENSG00000131115.16
ATG101	527.534	0.354624	0.111484	3.18095	0.00146795	0.00575575	2.2399	ENSG00000123395.15
FCHO1	358.363	0.354427	0.125045	2.8344	0.00459122	0.0154302	1.81163	ENSG00000130475.14
MPG	383.027	0.354378	0.12074	2.93505	0.0033349	0.0116881	1.93226	ENSG00000103152.12
RBM42	1059.31	0.354327	0.0767717	4.61533	3.92468e-06	2.86558e-05	4.54279	ENSG00000126254.12
PROX1	6019.35	0.354065	0.0538363	6.57669	4.81038e-11	7.77953e-10	9.10905	ENSG00000117707.16
SLC39A3	917.752	0.354064	0.0862175	4.10664	4.0145e-05	0.000235842	3.62738	ENSG00000141873.11
CYBC1	1377.58	0.354032	0.0737965	4.79741	1.6073e-06	1.26937e-05	4.89641	ENSG00000178927.18
ENTPD7	962.352	0.353721	0.0824933	4.28788	1.8039e-05	0.000115376	3.93789	ENSG00000198018.7
MEA1	1030	0.353615	0.0884807	3.99652	6.42793e-05	0.000359491	3.44431	ENSG00000124733.5
AGAP3	2188.99	0.353599	0.0637091	5.55021	2.85325e-08	3.09662e-07	6.50911	ENSG00000133612.19
ARHGAP39	485.415	0.353404	0.119578	2.95541	0.0031225	0.0110522	1.95655	ENSG00000147799.11
MEST	3335.44	0.353323	0.0794341	4.448	8.6675e-06	5.96235e-05	4.22458	ENSG00000106484.16
SERTAD2	1124.47	0.35305	0.0965482	3.65672	0.000255465	0.00123675	2.90772	ENSG00000179833.4
MLST8	1341.15	0.352973	0.0700428	5.03938	4.67038e-07	4.05896e-06	5.39159	ENSG00000167965.18
SLC25A19	667.118	0.352743	0.108451	3.25255	0.00114373	0.0046027	2.33699	ENSG00000125454.12
SLC16A9	276.956	0.35241	0.145264	2.42601	0.015266	0.0428925	1.36762	ENSG00000165449.12
PTGES2	3796.95	0.352379	0.0630959	5.58482	2.33939e-08	2.57322e-07	6.58952	ENSG00000148334.16
GUCD1	2020.91	0.352278	0.0689402	5.1099	3.22324e-07	2.89164e-06	5.53886	ENSG00000138867.17
EEF2K	1396.22	0.35206	0.0722938	4.86985	1.11683e-06	9.10657e-06	5.04064	ENSG00000103319.12
RPS19BP1	1261.55	0.351981	0.0905833	3.88571	0.000102029	0.000548122	3.26112	ENSG00000187051.9
GPATCH3	320.457	0.35179	0.132151	2.66203	0.00776708	0.0241446	1.61718	ENSG00000198746.13
TRAPPC3	574.883	0.351099	0.100059	3.50892	0.000449927	0.00204053	2.69026	ENSG00000054116.12
TEAD3	378.926	0.350983	0.129172	2.71717	0.00658421	0.0210085	1.67761	ENSG00000007866.22
ARHGEF11	2491.2	0.350769	0.0788858	4.44655	8.72617e-06	5.99901e-05	4.22192	ENSG00000132694.19
RTL5	1592.5	0.350494	0.0665242	5.26867	1.37416e-07	1.31619e-06	5.88068	ENSG00000242732.4
DECR2	262.969	0.350215	0.142546	2.45686	0.0140158	0.039818	1.39992	ENSG00000242612.7
MACIR	600.727	0.350019	0.0949463	3.6865	0.000227363	0.00111984	2.95084	ENSG00000181751.10
FLII	1021.72	0.349999	0.119227	2.93556	0.00332942	0.0116785	1.93261	ENSG00000177731.16
LIN7A	587.925	0.349833	0.13425	2.60582	0.00916541	0.0278087	1.55582	ENSG00000111052.8
C15orf40	430.469	0.349824	0.129354	2.7044	0.00684279	0.0216693	1.66415	ENSG00000169609.14
POLD2	5351.75	0.349727	0.0528312	6.61971	3.59903e-11	5.93763e-10	9.22639	ENSG00000106628.12
TXNDC17	328.674	0.349562	0.131464	2.65899	0.00783762	0.0243119	1.61418	ENSG00000129235.11
TAF13	291.498	0.349454	0.133998	2.6079	0.00910988	0.0276942	1.55761	ENSG00000197780.10
ABHD2	1324.83	0.349446	0.100703	3.47006	0.000520336	0.00230307	2.63769	ENSG00000140526.18
KRBA2	535.946	0.349267	0.112011	3.11815	0.0018199	0.00693734	2.15881	ENSG00000184619.8
SURF2	375.541	0.349014	0.128835	2.70899	0.00674879	0.0214307	1.66896	ENSG00000148291.10
ZNF134	819.233	0.348688	0.103465	3.3701	0.00075141	0.00317872	2.49775	ENSG00000213762.12
GBE1	331.977	0.348418	0.127678	2.72888	0.00635493	0.0203813	1.69077	ENSG00000114480.13
TXN2	2160.13	0.348342	0.0712839	4.88668	1.02552e-06	8.43708e-06	5.07381	ENSG00000100348.10
FAM222B	1579.78	0.348218	0.0719138	4.84216	1.28437e-06	1.0332e-05	4.98582	ENSG00000173065.14
ARL5B	2715.51	0.347843	0.0608595	5.71551	1.09378e-08	1.27313e-07	6.89513	ENSG00000165997.5
ZNF710	673.983	0.347347	0.0949821	3.65697	0.00025521	0.0012359	2.90802	ENSG00000140548.10
BOLA3-DT	569.33	0.346881	0.0971313	3.57126	0.000355267	0.0016567	2.78076	ENSG00000225439.3
WDFY3	3235.03	0.346807	0.0742052	4.67363	2.95929e-06	2.23079e-05	4.65154	ENSG00000163625.16
EIF4EBP2	6246.06	0.346743	0.0470439	7.37063	1.69822e-13	3.82751e-12	11.4171	ENSG00000148730.7
PHF23	1046.1	0.346456	0.0991763	3.49334	0.000477026	0.00214109	2.66936	ENSG00000040633.13
CSNK1G2	1579.75	0.346421	0.0991666	3.49332	0.000477051	0.00214109	2.66936	ENSG00000133275.16
SARM1	1681.79	0.346344	0.0684047	5.06315	4.12378e-07	3.62232e-06	5.44101	ENSG00000004139.14
GRWD1	1355.12	0.346085	0.0683943	5.06015	4.18921e-07	3.67358e-06	5.43491	ENSG00000105447.13
MED21	797.17	0.345692	0.095785	3.60904	0.000307328	0.00145747	2.8364	ENSG00000152944.9
COL4A2	2415.67	0.345415	0.0862929	4.00282	6.25925e-05	0.000351032	3.45465	ENSG00000134871.19
ITPRID2	1258.86	0.345216	0.0976777	3.53423	0.000408961	0.00187715	2.7265	ENSG00000138434.17
ERAL1	1566.45	0.345151	0.0818984	4.21438	2.50468e-05	0.000154732	3.81042	ENSG00000132591.12
FAR2	1989.32	0.34475	0.0678247	5.08296	3.716e-07	3.29761e-06	5.4818	ENSG00000064763.11
ZNF570	390.631	0.344647	0.118367	2.91167	0.00359502	0.0124752	1.90395	ENSG00000171827.11
MYADM	1308.73	0.344216	0.0790798	4.35276	1.34433e-05	8.83772e-05	4.05366	ENSG00000179820.16
CHSY1	1336.67	0.34403	0.0776788	4.42888	9.47224e-06	6.44758e-05	4.1906	ENSG00000131873.7
SCAMP4	1376.18	0.344023	0.0739702	4.65083	3.30597e-06	2.45326e-05	4.61026	ENSG00000227500.10
CTSD	1840.94	0.34373	0.0698981	4.91758	8.76217e-07	7.28964e-06	5.13729	ENSG00000117984.15
PHB2	7294.55	0.343639	0.0527935	6.50913	7.55894e-11	1.19032e-09	8.92434	ENSG00000215021.10
ZNF79	430.507	0.34353	0.113209	3.03447	0.00240961	0.00887169	2.05199	ENSG00000196152.10
FIGNL2	615.017	0.343516	0.102641	3.34678	0.00081757	0.00342741	2.46503	ENSG00000261308.4
ERLIN1	945.453	0.343091	0.0866092	3.96137	7.45197e-05	0.000411352	3.38579	ENSG00000107566.14
BTBD3	2100.42	0.342439	0.0623392	5.49316	3.94807e-08	4.17429e-07	6.37942	ENSG00000132640.15
HPRT1	674.085	0.342051	0.0937881	3.64706	0.000265261	0.00128059	2.89259	ENSG00000165704.15
BPHL	310.746	0.341555	0.136855	2.49575	0.0125693	0.0363244	1.4398	ENSG00000137274.13
ZDHHC16	700.399	0.341491	0.0973182	3.50901	0.000449771	0.00204053	2.69026	ENSG00000171307.19
PAK5	442.062	0.341428	0.118522	2.88073	0.0039676	0.0135955	1.86661	ENSG00000101349.17
LOC107985911	390.944	0.341308	0.114483	2.98131	0.00287017	0.0102901	1.98758	ENSG00000283196.2
ZNF761	324.85	0.34116	0.135485	2.51806	0.0118004	0.0344564	1.46273	ENSG00000160336.17
MCOLN1	524.349	0.340794	0.104945	3.24735	0.00116487	0.00467564	2.33016	ENSG00000090674.16
PRR12	1690.41	0.340764	0.0783852	4.34731	1.37818e-05	9.03721e-05	4.04397	ENSG00000126464.14
HIF1AN	2429.7	0.340675	0.0830573	4.10168	4.10158e-05	0.000240595	3.61871	ENSG00000166135.14
MTFMT	328.376	0.340437	0.138162	2.46405	0.0137378	0.0391425	1.40735	ENSG00000103707.10
TIGD2	392.523	0.34037	0.11576	2.94029	0.00327902	0.0115277	1.93826	ENSG00000180346.4
RGP1	1121.6	0.340235	0.074211	4.58469	4.54661e-06	3.28123e-05	4.48396	ENSG00000107185.10
ENDOD1	281.577	0.340169	0.135308	2.51403	0.0119359	0.0348042	1.45837	ENSG00000149218.5
AMFR	1265.77	0.34006	0.0792733	4.28972	1.78898e-05	0.000114516	3.94114	ENSG00000159461.15
CYC1	2575.84	0.339847	0.0683191	4.9744	6.54489e-07	5.55477e-06	5.25533	ENSG00000179091.5
SCAMP5	3514.23	0.339714	0.0577643	5.88105	4.07678e-09	5.02706e-08	7.29869	ENSG00000198794.12
TTBK1	1560.56	0.339466	0.0731162	4.64282	3.43681e-06	2.54275e-05	4.5947	ENSG00000146216.13
ZNF280B	704.731	0.339459	0.0917192	3.70107	0.000214696	0.00106588	2.97229	ENSG00000275004.4
MTFP1	917.381	0.33927	0.0956292	3.54776	0.000388517	0.00179601	2.74569	ENSG00000242114.6
PGF	838.573	0.339208	0.0937293	3.61901	0.000295727	0.00140975	2.85086	ENSG00000119630.14
FIBP	953.655	0.339032	0.0801741	4.2287	2.3505e-05	0.00014672	3.83351	ENSG00000172500.13
SETD1B	2241.12	0.338948	0.0692542	4.89426	9.86777e-07	8.13987e-06	5.08938	ENSG00000139718.11
CAMK2N2	362.528	0.338743	0.130055	2.60462	0.00919763	0.0278809	1.55469	ENSG00000163888.4
SAMD1	2046.38	0.338552	0.0646177	5.2393	1.61184e-07	1.52077e-06	5.81794	ENSG00000141858.12
RELA	1449.33	0.338477	0.0727268	4.65409	3.25407e-06	2.42483e-05	4.61532	ENSG00000173039.19
TTYH3	5831.91	0.338361	0.0570755	5.92831	3.06074e-09	3.82875e-08	7.41694	ENSG00000136295.15
POLR2G	1000.44	0.338155	0.0789303	4.28422	1.83385e-05	0.000116955	3.93198	ENSG00000168002.12
ZNF667-AS1	627.865	0.337948	0.118656	2.84812	0.00439782	0.0148733	1.82759	ENSG00000166770.11
DDB2	378.169	0.337905	0.122538	2.75755	0.0058237	0.0188915	1.72373	ENSG00000134574.12
ERP29	1775.33	0.337774	0.0640643	5.27242	1.3464e-07	1.29437e-06	5.88794	ENSG00000089248.7
AKAP6	1721.04	0.337696	0.082937	4.07172	4.6667e-05	0.000269182	3.56995	ENSG00000151320.11
SPHK2	581.747	0.337654	0.105816	3.19096	0.00141801	0.00557678	2.25362	ENSG00000063176.16
ORMDL3	779.837	0.337631	0.0961832	3.51029	0.000447611	0.0020318	2.69212	ENSG00000172057.10
HS1BP3	491.35	0.337631	0.113518	2.97424	0.00293712	0.0104939	1.97906	ENSG00000118960.13
LRRC4	884.736	0.337394	0.126828	2.66024	0.00780842	0.0242441	1.61539	ENSG00000128594.8
SNAPC4	964.327	0.337234	0.0831647	4.05502	5.01308e-05	0.000287459	3.54142	ENSG00000165684.5
NEFL	2110.19	0.337193	0.062785	5.37059	7.84807e-08	7.89573e-07	6.10261	ENSG00000277586.4
PLXNB2	5324.82	0.33714	0.0614232	5.48881	4.04656e-08	4.27264e-07	6.3693	ENSG00000196576.16
ZSCAN22	395.719	0.337046	0.125707	2.68121	0.00733561	0.0229869	1.63852	ENSG00000182318.6
SSBP3	2959.65	0.336918	0.0702421	4.79653	1.61441e-06	1.2737e-05	4.89493	ENSG00000157216.16
ABHD10	819.867	0.336912	0.0862122	3.90794	9.30869e-05	0.00050338	3.2981	ENSG00000144827.9
DUS2	314.676	0.33635	0.135001	2.49145	0.0127223	0.0367119	1.43519	ENSG00000167264.18
TMEM164	1190.69	0.335462	0.0996342	3.36693	0.000760096	0.00321067	2.4934	ENSG00000157600.12
JMJD4	949.275	0.335438	0.0806363	4.15989	3.18405e-05	0.000191166	3.71859	ENSG00000081692.13
ZNF106	4354.57	0.335428	0.0662247	5.06499	4.0842e-07	3.5916e-06	5.44471	ENSG00000103994.18
ZNF266	797.643	0.3354	0.0967643	3.46615	0.000527964	0.00233395	2.63191	ENSG00000174652.20
ZBTB5	1143.86	0.335375	0.0737676	4.54638	5.4577e-06	3.89008e-05	4.41004	ENSG00000168795.5
GRINA	1392.77	0.335087	0.0793141	4.22481	2.39139e-05	0.000149093	3.82654	ENSG00000178719.17
FAM171A1	2013.76	0.334814	0.0667443	5.01636	5.26587e-07	4.53348e-06	5.34357	ENSG00000148468.17
CKLF	255.075	0.334649	0.140978	2.37376	0.0176078	0.0484838	1.3144	ENSG00000217555.13
PIGH	359.327	0.334438	0.122829	2.72279	0.00647335	0.0207142	1.68373	ENSG00000100564.9
TNIP1	1078.8	0.334281	0.084759	3.94389	8.0169e-05	0.000439322	3.35722	ENSG00000145901.16
ISYNA1	2430.13	0.334008	0.0691572	4.8297	1.36742e-06	1.09267e-05	4.96151	ENSG00000105655.19
CARM1	2386.53	0.333952	0.0637403	5.23927	1.61217e-07	1.52077e-06	5.81794	ENSG00000142453.12
USP12	793.213	0.333929	0.0922532	3.6197	0.000294942	0.00140685	2.85175	ENSG00000152484.14
ATG2B	1295.46	0.333895	0.0939087	3.55552	0.000377227	0.00174797	2.75747	ENSG00000066739.12
BPNT1	648.361	0.333744	0.0934532	3.57124	0.000355296	0.0016567	2.78076	ENSG00000162813.18
FSD1	1700.22	0.333538	0.0763115	4.37074	1.23824e-05	8.19916e-05	4.08623	ENSG00000105255.11
LINC00294	826.369	0.333436	0.0872806	3.82028	0.000133302	0.000698769	3.15567	ENSG00000280798.1
BORCS8	453.035	0.333255	0.111033	3.00141	0.00268729	0.00974204	2.01135	ENSG00000254901.8
C22orf39	1409.09	0.333127	0.0759459	4.38637	1.15259e-05	7.69911e-05	4.11356	ENSG00000242259.9
C19orf47	642.861	0.332976	0.105698	3.15026	0.00163125	0.00631259	2.19979	ENSG00000160392.14
NR4A1	646.875	0.33287	0.115262	2.88794	0.00387777	0.0133434	1.87473	ENSG00000123358.20
MAPK3	1245.34	0.332753	0.0825891	4.02902	5.60097e-05	0.000317544	3.4982	ENSG00000102882.12
CRTC3	1266.42	0.332574	0.0722469	4.60329	4.15863e-06	3.02083e-05	4.51987	ENSG00000140577.16
FIZ1	399.214	0.332455	0.11683	2.84564	0.0044322	0.0149668	1.82487	ENSG00000179943.8
YRDC	552.896	0.332095	0.117241	2.83259	0.0046172	0.0155075	1.80946	ENSG00000196449.4
ANGEL1	897.736	0.331974	0.106178	3.12659	0.00176847	0.00677381	2.16917	ENSG00000013523.11
RBM19	2797.54	0.331834	0.0684715	4.84631	1.25778e-06	1.01496e-05	4.99355	ENSG00000122965.11
IRF2BP1	617.053	0.331452	0.10108	3.27912	0.00104131	0.00424094	2.37254	ENSG00000170604.5
CCDC85B	395.554	0.331249	0.115611	2.86521	0.00416739	0.014174	1.84851	ENSG00000175602.4
PRUNE1	813.412	0.330881	0.0978584	3.38123	0.000721631	0.00307434	2.51225	ENSG00000143363.17
B3GLCT	329.57	0.330858	0.125104	2.64467	0.00817718	0.0252081	1.59846	ENSG00000187676.8
CRB2	2277.59	0.330732	0.0652314	5.07013	3.97552e-07	3.50196e-06	5.45569	ENSG00000148204.12
TRIP4	284.765	0.330692	0.139196	2.37573	0.0175143	0.0482773	1.31626	ENSG00000103671.10
CSNK1D	4090.01	0.33042	0.0585586	5.64255	1.67551e-08	1.88953e-07	6.72365	ENSG00000141551.14
FLNA	8704.29	0.330291	0.0732208	4.5109	6.45537e-06	4.54092e-05	4.34286	ENSG00000196924.19
SLAIN1	827.994	0.330074	0.0854532	3.86263	0.000112173	0.000597666	3.22354	ENSG00000139737.22
THAP4	1715.1	0.329841	0.0707026	4.66518	3.08345e-06	2.31095e-05	4.63621	ENSG00000176946.12
SIK3	872.762	0.329734	0.106593	3.09339	0.00197881	0.00745733	2.12742	ENSG00000160584.17
CACFD1	464.218	0.329687	0.113929	2.89378	0.0038063	0.0131236	1.88195	ENSG00000160325.15
HES6	460.102	0.329203	0.114155	2.88382	0.0039288	0.0134924	1.86991	ENSG00000144485.11
ZNF256	267.901	0.329178	0.136739	2.40734	0.016069	0.0448735	1.34801	ENSG00000152454.4
ATAD3A	1830.34	0.328841	0.0737356	4.45974	8.20605e-06	5.67752e-05	4.24584	ENSG00000197785.14
RAB18	928.46	0.328702	0.079728	4.12279	3.74307e-05	0.000221316	3.65499	ENSG00000099246.18
SLC29A1	2286.08	0.328568	0.0666674	4.92848	8.28738e-07	6.9131e-06	5.16033	ENSG00000112759.19
DYNC2H1	1734.63	0.32842	0.0664283	4.94398	7.65447e-07	6.41953e-06	5.1925	ENSG00000187240.17
BSN	1589.98	0.328215	0.118275	2.77502	0.0055198	0.0180713	1.74301	ENSG00000164061.5
KCNQ2	1849.09	0.328158	0.0691462	4.74585	2.07628e-06	1.60556e-05	4.79437	ENSG00000075043.20
OGFOD2	324.936	0.327959	0.130898	2.50546	0.0122291	0.0355065	1.44969	ENSG00000111325.16
LIMK2	792.511	0.327737	0.0962386	3.40547	0.000660509	0.00284992	2.54517	ENSG00000182541.18
PACRGL	1045.52	0.327731	0.0911752	3.59452	0.000324992	0.00153191	2.81477	ENSG00000163138.19
GPX1	1766.6	0.327643	0.0719157	4.55593	5.21544e-06	3.72764e-05	4.42857	ENSG00000233276.8
PRKAG1	292.415	0.327462	0.133953	2.44461	0.014501	0.0410244	1.38696	ENSG00000181929.13
CACNB3	551.88	0.327167	0.1009	3.2425	0.00118485	0.00474611	2.32366	ENSG00000167535.8
CAPN15	1532.84	0.327046	0.0788452	4.14795	3.35463e-05	0.000200634	3.6976	ENSG00000103326.12
MCAT	713.453	0.326736	0.0945425	3.45597	0.00054832	0.00241434	2.6172	ENSG00000100294.13
GSTO2	877.21	0.326574	0.100282	3.25654	0.00112778	0.00454556	2.34241	ENSG00000065621.15
SENP3	1930.2	0.326517	0.067007	4.87289	1.09979e-06	8.9826e-06	5.0466	ENSG00000161956.13
RNF208	489.847	0.326355	0.110325	2.95811	0.0030953	0.0109734	1.95966	ENSG00000212864.3
ATMIN	1569.44	0.326151	0.0694603	4.69551	2.65941e-06	2.0263e-05	4.6933	ENSG00000166454.10
GPRIN1	2480.43	0.326022	0.0672971	4.84453	1.26915e-06	1.02201e-05	4.99054	ENSG00000169258.7
PAX5	1671.72	0.325818	0.0853245	3.81857	0.000134227	0.000703145	3.15295	ENSG00000196092.14
PTPN9	1217.35	0.325747	0.0764102	4.26314	2.01578e-05	0.000127152	3.89568	ENSG00000169410.10
GLDC	753.042	0.3256	0.0961641	3.38588	0.000709494	0.00303146	2.51835	ENSG00000178445.10
RTN2	847.114	0.325522	0.0891573	3.6511	0.000261123	0.00126217	2.89888	ENSG00000125744.12
PNPLA6	1028.11	0.325414	0.0898602	3.62134	0.000293081	0.00140014	2.85383	ENSG00000032444.17
LINC00665	1820.1	0.325342	0.0663556	4.90301	9.43809e-07	7.80609e-06	5.10757	ENSG00000232677.9
BBS1	784.398	0.325215	0.121187	2.68358	0.00728383	0.0228707	1.64072	ENSG00000174483.20
ZNF26	1270.11	0.325146	0.0777102	4.18409	2.86315e-05	0.000173757	3.76006	ENSG00000198393.8
DRD2	1506.06	0.325121	0.0787424	4.12892	3.6447e-05	0.000216106	3.66533	ENSG00000149295.14
SGSM2	1104.05	0.325068	0.0918597	3.53874	0.000402039	0.00184919	2.73302	ENSG00000141258.13
WFS1	368.377	0.32506	0.122183	2.66044	0.00780378	0.0242393	1.61548	ENSG00000109501.15
COQ4	1081.4	0.324772	0.0764832	4.24632	2.1731e-05	0.000136303	3.8655	ENSG00000167113.11
C18orf21	318.994	0.324704	0.128433	2.5282	0.0114651	0.0336709	1.47275	ENSG00000141428.17
VPS11	577.593	0.324668	0.0994445	3.26482	0.00109535	0.00443089	2.35351	ENSG00000160695.15
PDXK	1704.72	0.324302	0.0706159	4.59248	4.38012e-06	3.17284e-05	4.49855	ENSG00000160209.19
DNAJC21	1139.5	0.324192	0.0895266	3.62118	0.000293264	0.00140058	2.85369	ENSG00000168724.17
CRTC2	928.407	0.324128	0.0986857	3.28445	0.00102182	0.00417465	2.37938	ENSG00000160741.17
RSAD1	1258.8	0.323653	0.0734057	4.4091	1.03803e-05	7.0075e-05	4.15444	ENSG00000136444.10
E2F4	1443.51	0.323451	0.0799323	4.04656	5.19748e-05	0.000296939	3.52733	ENSG00000205250.9
PEX13	673.64	0.323423	0.107072	3.0206	0.0025227	0.00923785	2.03443	ENSG00000162928.9
TRIAP1	788.975	0.32342	0.0871636	3.71049	0.000206857	0.00103124	2.98664	ENSG00000170855.4
DPH2	2127.54	0.322754	0.0674187	4.7873	1.69038e-06	1.32825e-05	4.87672	ENSG00000132768.14
TRIM37	2096.22	0.32268	0.0767486	4.20438	2.618e-05	0.000160877	3.79351	ENSG00000108395.14
NR2C2AP	528.134	0.32261	0.106704	3.0234	0.00249949	0.0091636	2.03793	ENSG00000184162.15
DUSP4	1192.75	0.322498	0.0763483	4.22403	2.39968e-05	0.00014955	3.82521	ENSG00000120875.9
SESN1	557.575	0.322369	0.103628	3.11082	0.0018657	0.00707656	2.15018	ENSG00000080546.13
MMP17	595.768	0.322345	0.100782	3.19843	0.00138178	0.00545083	2.26354	ENSG00000198598.7
CLPX	1061.76	0.322333	0.108542	2.96968	0.00298113	0.0106364	1.9732	ENSG00000166855.9
PKN1	1706.09	0.322279	0.0695312	4.63503	3.56883e-06	2.63292e-05	4.57956	ENSG00000123143.13
VPS51	2105.6	0.322176	0.0856135	3.76314	0.000167792	0.000855103	3.06798	ENSG00000149823.9
TUBB2B	5773.79	0.322086	0.0543597	5.92508	3.12143e-09	3.8984e-08	7.40911	ENSG00000137285.11
KBTBD6	874.823	0.321886	0.0905825	3.55351	0.00038012	0.00175928	2.75466	ENSG00000165572.8
LGALSL	448.377	0.321828	0.135319	2.37829	0.0173931	0.0479944	1.31881	ENSG00000119862.13
CAMKK2	2599.42	0.321333	0.0583125	5.51053	3.5776e-08	3.80324e-07	6.41985	ENSG00000110931.19
FAM43A	439.758	0.321267	0.111747	2.87494	0.00404105	0.0138034	1.86001	ENSG00000185112.6
TSPYL4	1378.46	0.321189	0.0681055	4.71605	2.40466e-06	1.84483e-05	4.73404	ENSG00000187189.11
SLC39A14	6215.65	0.321001	0.0551153	5.82418	5.73934e-09	6.94519e-08	7.15832	ENSG00000104635.15
RBMS2	486.428	0.320546	0.123009	2.60588	0.00916381	0.0278087	1.55582	ENSG00000076067.13
LNPEP	1289.05	0.320288	0.0796915	4.01909	5.84221e-05	0.00033002	3.48146	ENSG00000113441.16
CUEDC1	625.342	0.320237	0.125034	2.56121	0.0104309	0.0310435	1.50803	ENSG00000180891.13
ZNF268	1282.73	0.319985	0.0747618	4.28006	1.86839e-05	0.00011872	3.92548	ENSG00000090612.22
ZNF701	313.609	0.319909	0.129199	2.4761	0.0132828	0.0380408	1.41975	ENSG00000167562.13
ELP5	769.34	0.319849	0.0934418	3.42297	0.000619406	0.00269234	2.56987	ENSG00000170291.15
ADGRB3	788.38	0.31982	0.0996952	3.20798	0.00133671	0.00529044	2.27651	ENSG00000135298.15
EPHX1	318.012	0.319598	0.131316	2.4338	0.014941	0.0421382	1.37532	ENSG00000143819.13
APOBEC3C	1367.14	0.319529	0.0862522	3.70459	0.000211734	0.00105152	2.97818	ENSG00000244509.4
TRUB2	2214.06	0.319473	0.0681254	4.68948	2.73894e-06	2.07876e-05	4.68219	ENSG00000167112.10
SNX33	645.907	0.319432	0.100704	3.172	0.0015139	0.0059136	2.22815	ENSG00000173548.9
IFFO1	581.676	0.319402	0.0963295	3.31572	0.000914063	0.00378205	2.42227	ENSG00000010295.20
WASL	2505.34	0.319331	0.0624798	5.11095	3.20545e-07	2.87733e-06	5.54101	ENSG00000106299.8
NDUFAF8	840.542	0.319126	0.0965929	3.30383	0.000953741	0.00393472	2.40509	ENSG00000224877.4
GAL	2362.05	0.319075	0.0680507	4.68878	2.74841e-06	2.08464e-05	4.68097	ENSG00000069482.7
[truncated: 11,818 more rows]

## Sheet: Table S2
Genes significantly correlated with GREB1 expression in the TARGET cohort (n=161).
#Program: R2: Genomics analysis and visualization platform
#Website: http://r2.amc.nl
#Lead Contact: Jan Koster (jankoster@amsterdamumc.nl)
#Support: r2-support@amsterdamumc.nl
#Date: Sun May 21 06:20:56 2023
#Dataset: ps_avgpres_targett161_ensh37e59t
#Pretty_dataset: Tumor Neuroblastoma Transcript - TARGET - 161 - fpkm - ensh37e59t
#Data transformation: transform_log2
#Values field:
#Comparison: correlation
#Source probeset: ENST00000396123
#Sourcegene: GREB1
#R pvalue cutoff: 0.05 fdr
#R fixed cutoff: 0
#R direction: abs
#Minimal presentcalls: 1
#Number of lines: 12083
#r2filetype: datasetresult
#H:probeset	hugo	r-value	r-pvalue	sublist
ENST00000481346	ZZZ3	0.291852	0.00107289	positive correlation
ENST00000381638	ZZEF1	0.214052	0.0240953	positive correlation
ENST00000494312	ZWINT	0.552371	3.19553e-12	positive correlation
ENST00000446801	ZWILCH	0.43058	2.41245e-07	positive correlation
ENST00000368576	ZUFSP	0.222487	0.0180512	positive correlation
ENST00000359600	ZSWIM5	0.339817	9.12737e-05	positive correlation
ENST00000254323	ZSWIM4	0.388734	4.58885e-06	positive correlation
ENST00000255152	ZSWIM3	0.358775	3.0242e-05	positive correlation
ENST00000372523	ZSWIM1	0.429984	2.51737e-07	positive correlation
ENST00000329665	ZSCAN22	0.366599	1.88187e-05	positive correlation
ENST00000292450	ZSCAN21	0.324605	0.000208715	positive correlation
ENST00000358472	ZSCAN2	0.462482	1.96469e-08	positive correlation
ENST00000396827	ZSCAN12	0.264488	0.00361707	positive correlation
ENST00000391700	ZSCAN1	0.374809	1.13e-05	positive correlation
ENST00000264159	ZRANB3	0.305779	0.000547819	positive correlation
ENST00000332811	ZNRF3	0.310759	0.000427242	positive correlation
ENST00000335325	ZNRF1	0.5554	2.29799e-12	positive correlation
ENST00000332435	ZNRD1	0.279868	0.00184836	positive correlation
ENST00000225410	ZNHIT3	0.255962	0.0051539	positive correlation
ENST00000431504	ZNF92	0.312629	0.000388309	positive correlation
ENST00000300619	ZNF91	0.312587	0.000388978	positive correlation
ENST00000427548	ZNF883	0.337424	0.000104241	positive correlation
ENST00000422689	ZNF880	0.26601	0.003392	positive correlation
ENST00000444149	ZNF879	0.322989	0.000227356	positive correlation
ENST00000223210	ZNF862	0.287143	0.00133469	positive correlation
ENST00000436261	ZNF852	0.256969	0.00494472	positive correlation
ENST00000328178	ZNF85	0.440543	1.12909e-07	positive correlation
ENST00000439326	ZNF844	0.220923	0.0190485	positive correlation
ENST00000504759	ZNF840P	0.337078	0.000106268	positive correlation
ENST00000392319	ZNF84	0.558325	1.62107e-12	positive correlation
ENST00000322146	ZNF836	0.228502	0.0146243	positive correlation
ENST00000344893	ZNF833	0.477376	5.52282e-09	positive correlation
ENST00000361952	ZNF830	0.403019	1.7436e-06	positive correlation
ENST00000361283	ZNF828	0.370242	1.50038e-05	positive correlation
ENST00000508784	ZNF827	0.458634	2.70237e-08	positive correlation
ENST00000341191	ZNF823	0.248376	0.00695837	positive correlation
ENST00000425432	ZNF821	0.303875	0.00060284	positive correlation
ENST00000435989	ZNF814	0.497803	8.84733e-10	positive correlation
ENST00000396403	ZNF813	0.330023	0.000156813	positive correlation
ENST00000399918	ZNF81	0.331496	0.00014483	positive correlation
ENST00000354309	ZNF805	0.22984	0.0139365	positive correlation
ENST00000302277	ZNF804A	0.2791	0.00191547	positive correlation
ENST00000196548	ZNF8	0.288395	0.00126234	positive correlation
ENST00000419318	ZNF799	0.250237	0.00647303	positive correlation
ENST00000445217	ZNF793	0.567984	5.0527e-13	positive correlation
ENST00000356725	ZNF790	0.276576	0.00213829	positive correlation
ENST00000331410	ZNF789	0.528622	4.27071e-11	positive correlation
ENST00000491431	ZNF786	0.225313	0.0163818	positive correlation
ENST00000470110	ZNF785	0.579327	1.17182e-13	positive correlation
ENST00000325351	ZNF784	0.316046	0.000326568	positive correlation
ENST00000434415	ZNF783	0.466649	1.39181e-08	positive correlation
ENST00000481138	ZNF782	0.403996	1.63418e-06	positive correlation
ENST00000358582	ZNF781	0.552668	3.10118e-12	positive correlation
ENST00000434248	ZNF780B	0.483243	3.2749e-09	positive correlation
ENST00000450241	ZNF780A	0.202437	0.0349711	positive correlation
ENST00000247930	ZNF777	0.224078	0.017093	positive correlation
ENST00000317178	ZNF776	0.329059	0.000165118	positive correlation
ENST00000329630	ZNF775	0.198781	0.0391999	positive correlation
ENST00000354377	ZNF774	0.295945	0.000882418	positive correlation
ENST00000282292	ZNF773	0.343799	7.28942e-05	positive correlation
ENST00000427512	ZNF772	0.422189	4.4907e-07	positive correlation
ENST00000314531	ZNF77	0.402968	1.74987e-06	positive correlation
ENST00000463567	ZNF767	0.361971	2.4917e-05	positive correlation
ENST00000439461	ZNF766	0.387345	5.02523e-06	positive correlation
ENST00000252797	ZNF764	0.464986	1.59974e-08	positive correlation
ENST00000343949	ZNF763	0.239588	0.00977446	positive correlation
ENST00000334095	ZNF761	0.430244	2.47439e-07	positive correlation
ENST00000339411	ZNF76	0.314331	0.000355549	positive correlation
ENST00000293995	ZNF75A	0.414235	8.00562e-07	positive correlation
ENST00000334181	ZNF749	0.286409	0.00137891	positive correlation
ENST00000416904	ZNF740	0.398341	2.4238e-06	positive correlation
ENST00000437275	ZNF74	0.706578	2.63397e-23	positive correlation
ENST00000380870	ZNF738	0.423181	4.16654e-07	positive correlation
ENST00000356347	ZNF732	0.317318	0.000306006	positive correlation
ENST00000327867	ZNF730	0.398555	2.38917e-06	positive correlation
ENST00000322487	ZNF726	0.28738	0.00132209	positive correlation
ENST00000334589	ZNF725	0.246056	0.00762592	positive correlation
ENST00000418100	ZNF724P	0.266884	0.00326102	positive correlation
ENST00000338977	ZNF721	0.313069	0.000379498	positive correlation
ENST00000316491	ZNF720	0.317983	0.00029562	positive correlation
ENST00000513304	ZNF718	0.279969	0.00183931	positive correlation
ENST00000477374	ZNF717	0.392229	3.63762e-06	positive correlation
ENST00000291770	ZNF714	0.244803	0.00798665	positive correlation
ENST00000429591	ZNF713	0.280452	0.00180225	positive correlation
ENST00000373165	ZNF711	0.536075	1.93512e-11	positive correlation
ENST00000328070	ZNF71	0.370874	1.44049e-05	positive correlation
ENST00000397732	ZNF709	0.44307	9.29114e-08	positive correlation
ENST00000356929	ZNF708	0.274868	0.00230529	positive correlation
ENST00000454097	ZNF707	0.285857	0.00141503	positive correlation
ENST00000327835	ZNF704	0.403923	1.64173e-06	positive correlation
ENST00000254321	ZNF700	0.260893	0.00421054	positive correlation
ENST00000341976	ZNF70	0.245281	0.00784445	positive correlation
ENST00000421812	ZNF697	0.256434	0.00505621	positive correlation
ENST00000330143	ZNF696	0.424209	3.86272e-07	positive correlation
ENST00000487338	ZNF695	0.350203	5.05475e-05	positive correlation
ENST00000476503	ZNF692	0.407307	1.30298e-06	positive correlation
ENST00000372508	ZNF691	0.315303	0.000338922	positive correlation
ENST00000340180	ZNF69	0.434212	1.83224e-07	positive correlation
ENST00000287461	ZNF689	0.267431	0.00318673	positive correlation
ENST00000397165	ZNF682	0.36353	2.26972e-05	positive correlation
ENST00000402377	ZNF681	0.394766	3.0832e-06	positive correlation
ENST00000309683	ZNF680	0.325658	0.000197548	positive correlation
ENST00000498759	ZNF678	0.225097	0.016504	positive correlation
ENST00000359788	ZNF675	0.33491	0.000120035	positive correlation
ENST00000397212	ZNF673	0.357836	3.20098e-05	positive correlation
ENST00000366503	ZNF670	0.341935	8.08105e-05	positive correlation
ENST00000448299	ZNF669	0.225758	0.0161337	positive correlation
ENST00000426488	ZNF668	0.274412	0.002355	positive correlation
ENST00000292069	ZNF667	0.275977	0.00219716	positive correlation
ENST00000440367	ZNF662	0.213119	0.0248231	positive correlation
ENST00000322734	ZNF660	0.380353	7.92161e-06	positive correlation
ENST00000419215	ZNF655	0.330669	0.000151471	positive correlation
ENST00000293771	ZNF653	0.271191	0.00270836	positive correlation
ENST00000508237	ZNF652	0.361561	2.56008e-05	positive correlation
ENST00000300850	ZNF646	0.34937	5.30522e-05	positive correlation
ENST00000372705	ZNF642	0.367383	1.79296e-05	positive correlation
ENST00000493576	ZNF638	0.303119	0.000624879	positive correlation
ENST00000262525	ZNF629	0.532663	2.82028e-11	positive correlation
ENST00000361113	ZNF627	0.358773	3.02373e-05	positive correlation
ENST00000414892	ZNF625	0.292828	0.00102573	positive correlation
ENST00000311331	ZNF624	0.209505	0.0279653	positive correlation
ENST00000314529	ZNF620	0.293521	0.000991489	positive correlation
ENST00000288466	ZNF618	0.422256	4.46953e-07	positive correlation
ENST00000330123	ZNF616	0.342587	7.78828e-05	positive correlation
ENST00000270649	ZNF614	0.314773	0.000347717	positive correlation
ENST00000403906	ZNF610	0.196353	0.0421896	positive correlation
ENST00000326648	ZNF609	0.351342	4.72104e-05	positive correlation
ENST00000513985	ZNF608	0.299579	0.000741342	positive correlation
ENST00000355202	ZNF607	0.202012	0.0354362	positive correlation
ENST00000341164	ZNF606	0.512073	2.20977e-10	positive correlation
ENST00000360187	ZNF605	0.452728	4.34188e-08	positive correlation
ENST00000329285	ZNF599	0.359263	2.93986e-05	positive correlation
ENST00000398612	ZNF596	0.302898	0.000631363	positive correlation
ENST00000399604	ZNF594	0.504993	4.49222e-10	positive correlation
ENST00000354698	ZNF589	0.284747	0.00148688	positive correlation
ENST00000339656	ZNF587	0.362182	2.46425e-05	positive correlation
ENST00000270451	ZNF581	0.453221	4.18416e-08	positive correlation
ENST00000325421	ZNF579	0.261427	0.0041165	positive correlation
ENST00000420592	ZNF577	0.197258	0.0410304	positive correlation
ENST00000319286	ZNF572	0.34687	6.11054e-05	positive correlation
ENST00000316950	ZNF569	0.310596	0.000430793	positive correlation
ENST00000423498	ZNF567	0.241266	0.00916052	positive correlation
ENST00000434377	ZNF566	0.43319	1.98153e-07	positive correlation
ENST00000339282	ZNF564	0.260616	0.00425902	positive correlation
ENST00000293648	ZNF562	0.345925	6.45606e-05	positive correlation
ENST00000424629	ZNF561	0.334478	0.000122959	positive correlation
ENST00000301480	ZNF560	0.248951	0.00680492	positive correlation
ENST00000341262	ZNF56	0.496376	1.00951e-09	positive correlation
ENST00000317221	ZNF559	0.442256	9.87122e-08	positive correlation
ENST00000301475	ZNF558	0.309271	0.000460114	positive correlation
ENST00000334241	ZNF555	0.475351	6.55121e-09	positive correlation
ENST00000317243	ZNF554	0.376063	1.04558e-05	positive correlation
ENST00000391701	ZNF552	0.399262	2.27656e-06	positive correlation
ENST00000356715	ZNF551	0.250522	0.00639905	positive correlation
ENST00000457177	ZNF550	0.28772	0.00130233	positive correlation
ENST00000376233	ZNF549	0.365726	1.98257e-05	positive correlation
ENST00000336128	ZNF548	0.27271	0.00253739	positive correlation
ENST00000282282	ZNF547	0.426854	3.17309e-07	positive correlation
ENST00000347077	ZNF546	0.284407	0.00151015	positive correlation
ENST00000269829	ZNF544	0.317836	0.000297914	positive correlation
ENST00000321545	ZNF543	0.229984	0.0138653	positive correlation
ENST00000495307	ZNF542	0.410514	1.04049e-06	positive correlation
ENST00000336078	ZNF532	0.330497	0.000152771	positive correlation
ENST00000332854	ZNF530	0.442288	9.85474e-08	positive correlation
ENST00000334116	ZNF529	0.275591	0.0022333	positive correlation
ENST00000360465	ZNF528	0.499359	7.63458e-10	positive correlation
ENST00000436120	ZNF527	0.352956	4.28037e-05	positive correlation
ENST00000301215	ZNF526	0.243085	0.00855156	positive correlation
ENST00000475179	ZNF525	0.269068	0.0029711	positive correlation
ENST00000309305	ZNF519	0.514864	1.67184e-10	positive correlation
ENST00000371192	ZNF518A	0.327907	0.000175572	positive correlation
ENST00000359971	ZNF517	0.289447	0.00120242	positive correlation
ENST00000443185	ZNF516	0.308588	0.000476404	positive correlation
ENST00000295208	ZNF514	0.288486	0.00125744	positive correlation
ENST00000217130	ZNF512B	0.278062	0.0020032	positive correlation
ENST00000355467	ZNF512	0.383534	6.46858e-06	positive correlation
ENST00000223428	ZNF510	0.300123	0.000721041	positive correlation
ENST00000503703	ZNF509	0.369627	1.56035e-05	positive correlation
ENST00000311921	ZNF507	0.287117	0.00133587	positive correlation
ENST00000450683	ZNF506	0.410725	1.02585e-06	positive correlation
ENST00000449836	ZNF502	0.455688	3.41306e-08	positive correlation
ENST00000396048	ZNF501	0.296618	0.00085555	positive correlation
ENST00000219478	ZNF500	0.487244	2.31126e-09	positive correlation
ENST00000311044	ZNF497	0.310322	0.000436608	positive correlation
ENST00000392288	ZNF493	0.522085	8.12044e-11	positive correlation
ENST00000456783	ZNF492	0.324437	0.000210545	positive correlation
ENST00000323169	ZNF491	0.448636	6.05496e-08	positive correlation
ENST00000311437	ZNF490	0.233318	0.0122877	positive correlation
ENST00000361807	ZNF485	0.269929	0.0028631	positive correlation
ENST00000320159	ZNF48	0.487113	2.33073e-09	positive correlation
ENST00000270617	ZNF473	0.354714	3.86087e-05	positive correlation
ENST00000308031	ZNF471	0.285215	0.00145716	positive correlation
ENST00000391709	ZNF470	0.20439	0.0329019	positive correlation
ENST00000277225	ZNF462	0.252538	0.00591513	positive correlation
ENST00000396893	ZNF461	0.308804	0.000471414	positive correlation
ENST00000320129	ZNF454	0.318007	0.00029532	positive correlation
ENST00000335841	ZNF446	0.361123	2.62997e-05	positive correlation
ENST00000425708	ZNF445	0.571587	3.2462e-13	positive correlation
ENST00000337080	ZNF444	0.364284	2.16644e-05	positive correlation
ENST00000301547	ZNF443	0.506788	3.75371e-10	positive correlation
ENST00000357901	ZNF441	0.253213	0.00575522	positive correlation
ENST00000304060	ZNF440	0.267728	0.00314687	positive correlation
ENST00000457673	ZNF44	0.309789	0.000448168	positive correlation
ENST00000455282	ZNF439	0.348991	5.41859e-05	positive correlation
ENST00000340487	ZNF435	0.499284	7.65885e-10	positive correlation
ENST00000344980	ZNF433	0.192421	0.0476008	positive correlation
ENST00000243644	ZNF432	0.269728	0.00288903	positive correlation
ENST00000311048	ZNF431	0.275086	0.00228459	positive correlation
ENST00000261560	ZNF430	0.380221	7.9859e-06	positive correlation
ENST00000354959	ZNF43	0.353385	4.17089e-05	positive correlation
ENST00000358491	ZNF429	0.298692	0.000774677	positive correlation
ENST00000391964	ZNF428	0.437992	1.3768e-07	positive correlation
ENST00000337995	ZNF420	0.372984	1.26695e-05	positive correlation
ENST00000415379	ZNF419	0.411104	1.00074e-06	positive correlation
ENST00000396147	ZNF418	0.297433	0.000824224	positive correlation
ENST00000312026	ZNF417	0.290011	0.00117002	positive correlation
ENST00000196489	ZNF416	0.28117	0.00174484	positive correlation
ENST00000255616	ZNF414	0.269013	0.00297833	positive correlation
ENST00000313116	ZNF41	0.223991	0.0171423	positive correlation
ENST00000299687	ZNF407	0.206053	0.0312186	positive correlation
ENST00000324394	ZNF404	0.476697	5.85274e-09	positive correlation
ENST00000335901	ZNF398	0.19176	0.0485562	positive correlation
ENST00000333206	ZNF397OS	0.435908	1.60278e-07	positive correlation
ENST00000330501	ZNF397	0.221405	0.0187301	positive correlation
ENST00000440790	ZNF389	0.246664	0.00744539	positive correlation
ENST00000396795	ZNF384	0.27345	0.00245831	positive correlation
ENST00000435416	ZNF382	0.323002	0.000227266	positive correlation
ENST00000351773	ZNF37A	0.260749	0.00423532	positive correlation
ENST00000375256	ZNF367	0.402579	1.79609e-06	positive correlation
ENST00000315475	ZNF354C	0.405301	1.49864e-06	positive correlation
ENST00000322434	ZNF354B	0.217639	0.0213496	positive correlation
ENST00000335815	ZNF354A	0.2874	0.00132107	positive correlation
ENST00000358149	ZNF346	0.461425	2.14549e-08	positive correlation
ENST00000465019	ZNF343	0.449554	5.62458e-08	positive correlation
ENST00000497876	ZNF341	0.277523	0.0020497	positive correlation
ENST00000429371	ZNF34	0.229365	0.0141755	positive correlation
ENST00000359467	ZNF33B	0.457622	2.92406e-08	positive correlation
ENST00000374618	ZNF33A	0.482652	3.44472e-09	positive correlation
ENST00000252979	ZNF337	0.45616	3.28615e-08	positive correlation
ENST00000347606	ZNF334	0.459213	2.56948e-08	positive correlation
ENST00000292530	ZNF333	0.356363	3.49575e-05	positive correlation
ENST00000262990	ZNF330	0.305558	0.000554133	positive correlation
ENST00000418966	ZNF32OS2	0.437439	1.43512e-07	positive correlation
ENST00000453284	ZNF32OS1	0.402178	1.84797e-06	positive correlation
ENST00000358067	ZNF329	0.257515	0.00483832	positive correlation
ENST00000336614	ZNF324B	0.328199	0.000172848	positive correlation
ENST00000196482	ZNF324	0.233439	0.0122426	positive correlation
ENST00000391781	ZNF320	0.472491	8.33627e-09	positive correlation
ENST00000374433	ZNF32	0.191839	0.0484475	positive correlation
ENST00000299237	ZNF319	0.21036	0.0271779	positive correlation
ENST00000361428	ZNF318	0.314476	0.000353026	positive correlation
ENST00000427912	ZNF316	0.332188	0.000139305	positive correlation
ENST00000423823	ZNF302	0.338605	9.78911e-05	positive correlation
ENST00000427179	ZNF300	0.460312	2.35848e-08	positive correlation
ENST00000426813	ZNF30	0.511323	2.37576e-10	positive correlation
ENST00000299667	ZNF3	0.43687	1.49475e-07	positive correlation
ENST00000303809	ZNF296	0.434483	1.79314e-07	positive correlation
ENST00000369577	ZNF292	0.370294	1.49574e-05	positive correlation
ENST00000464847	ZNF286	0.519691	1.03758e-10	positive correlation
ENST00000330997	ZNF285	0.42596	3.39876e-07	positive correlation
ENST00000391961	ZNF283	0.231152	0.0133025	positive correlation
ENST00000262085	ZNF282	0.517656	1.27289e-10	positive correlation
ENST00000370978	ZNF280C	0.242196	0.00883376	positive correlation
ENST00000289816	ZNF276	0.300217	0.000717774	positive correlation
ENST00000424679	ZNF274	0.235513	0.0113674	positive correlation
ENST00000395375	ZNF273	0.362955	2.35023e-05	positive correlation
ENST00000361151	ZNF266	0.476729	5.84452e-09	positive correlation
ENST00000263095	ZNF264	0.194204	0.045089	positive correlation
ENST00000219069	ZNF263	0.262116	0.00400237	positive correlation
ENST00000328654	ZNF26	0.316277	0.000322942	positive correlation
ENST00000435820	ZNF257	0.208491	0.0288972	positive correlation
ENST00000357002	ZNF254	0.292038	0.00106404	positive correlation
ENST00000292562	ZNF251	0.396095	2.82312e-06	positive correlation
ENST00000417550	ZNF250	0.437121	1.47017e-07	positive correlation
ENST00000395867	ZNF248	0.492043	1.50019e-09	positive correlation
ENST00000306006	ZNF239	0.347425	5.92336e-05	positive correlation
ENST00000358704	ZNF238	0.271251	0.00270283	positive correlation
ENST00000426739	ZNF234	0.196812	0.04161	positive correlation
ENST00000391958	ZNF233	0.340759	8.64911e-05	positive correlation
ENST00000250076	ZNF232	0.495021	1.14012e-09	positive correlation
ENST00000393539	ZNF23	0.310548	0.000431749	positive correlation
ENST00000291187	ZNF229	0.378825	8.7281e-06	positive correlation
ENST00000337433	ZNF226	0.32577	0.000196482	positive correlation
ENST00000336976	ZNF224	0.292195	0.00105591	positive correlation
ENST00000434772	ZNF223	0.25634	0.00507342	positive correlation
ENST00000391960	ZNF222	0.221656	0.0185634	positive correlation
ENST00000396878	ZNF213	0.2335	0.012215	positive correlation
ENST00000335870	ZNF212	0.474437	7.11184e-09	positive correlation
ENST00000391703	ZNF211	0.234843	0.0116439	positive correlation
ENST00000219091	ZNF205	0.34689	6.10676e-05	positive correlation
ENST00000336139	ZNF202	0.544817	7.54912e-12	positive correlation
ENST00000396870	ZNF200	0.270216	0.00282729	positive correlation
ENST00000398107	ZNF2	0.337622	0.000103172	positive correlation
ENST00000383745	ZNF197	0.418131	6.05106e-07	positive correlation
ENST00000354599	ZNF195	0.512202	2.18757e-10	positive correlation
ENST00000252207	ZNF193	0.347818	5.78961e-05	positive correlation
ENST00000339664	ZNF189	0.358926	2.99779e-05	positive correlation
ENST00000376943	ZNF182	0.523849	6.869e-11	positive correlation
ENST00000392232	ZNF181	0.244807	0.0079862	positive correlation
ENST00000221327	ZNF180	0.359139	2.96014e-05	positive correlation
ENST00000434737	ZNF177	0.359969	2.82276e-05	positive correlation
ENST00000262259	ZNF175	0.268382	0.00305961	positive correlation
ENST00000268655	ZNF174	0.268524	0.00304161	positive correlation
ENST00000307658	ZNF17	0.215954	0.02261	positive correlation
ENST00000480716	ZNF169	0.224575	0.0167968	positive correlation
ENST00000273320	ZNF167	0.517965	1.23657e-10	positive correlation
ENST00000377325	ZNF165	0.214841	0.023451	positive correlation
ENST00000418871	ZNF160	0.251722	0.00610939	positive correlation
ENST00000394909	ZNF16	0.31677	0.000314847	positive correlation
ENST00000377073	ZNF157	0.340084	8.98748e-05	positive correlation
ENST00000270014	ZNF155	0.338127	0.000100504	positive correlation
ENST00000360647	ZNF148	0.250845	0.00632007	positive correlation
ENST00000456324	ZNF146	0.326947	0.000184658	positive correlation
ENST00000449707	ZNF142	0.473771	7.53118e-09	positive correlation
ENST00000512994	ZNF141	0.514845	1.6704e-10	positive correlation
ENST00000355557	ZNF140	0.287856	0.00129415	positive correlation
ENST00000344099	ZNF14	0.302986	0.00062879	positive correlation
ENST00000430838	ZNF138	0.281604	0.00171031	positive correlation
ENST00000313434	ZNF135	0.49919	7.72688e-10	positive correlation
ENST00000396161	ZNF134	0.254544	0.00545588	positive correlation
ENST00000316358	ZNF133	0.325533	0.000198811	positive correlation
ENST00000254166	ZNF132	0.372213	1.3242e-05	positive correlation
ENST00000509931	ZNF131	0.196046	0.0425674	positive correlation
ENST00000472531	ZNF124	0.549884	4.29755e-12	positive correlation
ENST00000404360	ZNF12	0.334005	0.000126106	positive correlation
ENST00000282869	ZNF117	0.224026	0.0171262	positive correlation
ENST00000344930	ZNF107	0.24976	0.0065932	positive correlation
ENST00000318110	ZNF101	0.315842	0.000330005	positive correlation
ENST00000358296	ZNF100	0.454412	3.79717e-08	positive correlation
ENST00000248211	ZNF10	0.371931	1.34949e-05	positive correlation
ENST00000360911	ZMYND8	0.360737	2.69399e-05	positive correlation
ENST00000298585	ZMYND19	0.494522	1.19087e-09	positive correlation
ENST00000299432	ZMYND17	0.30734	0.000506863	positive correlation
ENST00000490675	ZMYND10	0.236794	0.0108477	positive correlation
ENST00000457946	ZMYM4	0.405233	1.50438e-06	positive correlation
ENST00000314425	ZMYM3	0.503492	5.18189e-10	positive correlation
ENST00000382870	ZMYM2	0.364724	2.11056e-05	positive correlation
ENST00000373329	ZMYM1	0.242224	0.00882573	positive correlation
ENST00000478045	ZMIZ2	0.303621	0.00061015	positive correlation
ENST00000360331	ZMIZ1	0.455407	3.49185e-08	positive correlation
ENST00000297737	ZMAT4	0.251849	0.00607751	positive correlation
ENST00000326775	ZKSCAN5	0.284822	0.00148189	positive correlation
ENST00000377294	ZKSCAN4	0.298646	0.000776256	positive correlation
ENST00000328086	ZKSCAN2	0.497913	8.75446e-10	positive correlation
ENST00000324306	ZKSCAN1	0.419253	5.56613e-07	positive correlation
ENST00000421422	ZHX3	0.307758	0.000496356	positive correlation
ENST00000486025	ZGPAT	0.513741	1.85888e-10	positive correlation
ENST00000480726	ZGLP1	0.421465	4.7316e-07	positive correlation
ENST00000370613	ZFYVE27	0.196972	0.0414057	positive correlation
ENST00000327567	ZFP90	0.358806	3.01861e-05	positive correlation
ENST00000514101	ZFP82	0.532404	2.88577e-11	positive correlation
ENST00000371515	ZFP64	0.370903	1.43834e-05	positive correlation
ENST00000512132	ZFP62	0.440295	1.15025e-07	positive correlation
ENST00000330701	ZFP41	0.400289	2.11553e-06	positive correlation
ENST00000374227	ZFP37	0.451542	4.76483e-08	positive correlation
ENST00000351218	ZFP30	0.192024	0.0481916	positive correlation
ENST00000318833	ZFP3	0.394967	3.0427e-06	positive correlation
ENST00000301318	ZFP28	0.219823	0.0197983	positive correlation
ENST00000361362	ZFP2	0.260788	0.0042291	positive correlation
ENST00000412927	ZFP112	0.22708	0.0153882	positive correlation
ENST00000393430	ZFP1	0.293122	0.0010115	positive correlation
ENST00000419474	ZFHX2	0.362998	2.34578e-05	positive correlation
ENST00000220669	ZFAND1	0.339017	9.55716e-05	positive correlation
ENST00000357166	ZDHHC9	0.313784	0.000365649	positive correlation
ENST00000369405	ZDHHC6	0.231486	0.0131487	positive correlation
ENST00000426126	ZDHHC17	0.250047	0.00652421	positive correlation
ENST00000352634	ZDHHC16	0.429812	2.54981e-07	positive correlation
ENST00000373367	ZDHHC15	0.246429	0.00751506	positive correlation
ENST00000399351	ZDHHC13	0.308428	0.000480273	positive correlation
ENST00000382776	ZDHHC11B	0.329574	0.000160574	positive correlation
ENST00000512190	ZDHHC11	0.44601	7.3999e-08	positive correlation
ENST00000336755	ZCCHC7	0.294458	0.000947428	positive correlation
ENST00000302874	ZCCHC4	0.235367	0.0114257	positive correlation
ENST00000268616	ZCCHC14	0.421293	4.79566e-07	positive correlation
ENST00000494469	ZCCHC11	0.449105	5.83436e-08	positive correlation
ENST00000374839	ZC4H2	0.281694	0.00170318	positive correlation
ENST00000358303	ZC3HC1	0.392624	3.5435e-06	positive correlation
ENST00000409573	ZC3H8	0.389449	4.37764e-06	positive correlation
ENST00000355758	ZC3H7A	0.318215	0.000292046	positive correlation
ENST00000253048	ZC3H4	0.472582	8.26902e-09	positive correlation
ENST00000301011	ZC3H18	0.217315	0.0215949	positive correlation
ENST00000337859	ZC3H15	0.2013	0.0362433	positive correlation
ENST00000251038	ZC3H14	0.465209	1.57057e-08	positive correlation
ENST00000378921	ZC3H13	0.328456	0.000170536	positive correlation
ENST00000367210	ZC3H11A	0.310258	0.000437918	positive correlation
ENST00000257940	ZC3H10	0.236564	0.0109418	positive correlation
ENST00000395064	ZBTB9	0.315026	0.00034351	positive correlation
ENST00000415091	ZBTB8B	0.278269	0.00198498	positive correlation
ENST00000373510	ZBTB8A	0.273645	0.00243803	positive correlation
ENST00000373659	ZBTB6	0.292362	0.00104745	positive correlation
ENST00000307750	ZBTB5	0.470656	9.73776e-09	positive correlation
ENST00000466813	ZBTB48	0.232504	0.0126647	positive correlation
ENST00000375647	ZBTB40	0.340897	8.5867e-05	positive correlation
ENST00000300101	ZBTB39	0.395296	2.97513e-06	positive correlation
ENST00000373452	ZBTB34	0.26937	0.00293343	positive correlation
ENST00000326624	ZBTB33	0.2369	0.0108096	positive correlation
ENST00000394807	ZBTB3	0.252626	0.00589527	positive correlation
ENST00000373656	ZBTB26	0.341599	8.24621e-05	positive correlation
ENST00000375527	ZBTB12	0.589495	3.04151e-14	positive correlation
ENST00000430430	ZBTB10	0.236722	0.0108767	positive correlation
ENST00000432999	ZBED5	0.429889	2.53414e-07	positive correlation
ENST00000216268	ZBED4	0.547902	5.3836e-12	positive correlation
ENST00000255198	ZBED3	0.315925	0.000328648	positive correlation
ENST00000504700	ZAR1	0.431891	2.18094e-07	positive correlation
ENST00000322342	ZADH2	0.321226	0.000249319	positive correlation
ENST00000499213	Z98048.1	0.228368	0.0146931	positive correlation
ENST00000424852	Z83851.1	0.343343	7.46903e-05	positive correlation
ENST00000262238	YY1	0.31396	0.000362387	positive correlation
ENST00000238081	YWHAQ	0.230791	0.0134807	positive correlation
ENST00000370339	YTHDF1	0.332613	0.000136221	positive correlation
ENST00000161863	YTHDC2	0.267914	0.00312156	positive correlation
ENST00000355665	YTHDC1	0.415405	7.35994e-07	positive correlation
ENST00000339468	YPEL1	0.55383	2.73685e-12	positive correlation
ENST00000458210	YJEFN3	0.508157	3.26228e-10	positive correlation
ENST00000247843	YEATS4	0.32847	0.000170419	positive correlation
ENST00000305135	YEATS2	0.347908	5.75832e-05	positive correlation
ENST00000468686	YDJC	0.449961	5.42881e-08	positive correlation
ENST00000318612	YBX1	0.363501	2.27231e-05	positive correlation
ENST00000324868	YARS2	0.207397	0.0299006	positive correlation
ENST00000327791	YAF2	0.374239	1.17159e-05	positive correlation
ENST00000207870	XYLB	0.287471	0.00131698	positive correlation
ENST00000450011	XXYAC-YRM2136_A.1	0.19456	0.0445896	positive correlation
ENST00000422679	XXYAC-YRM2039.3	0.337662	0.000102938	positive correlation
ENST00000442898	XXYAC-YRM2039.2	0.326901	0.000185061	positive correlation
ENST00000415441	XXYAC-YM21GA2.6	0.218007	0.0210862	positive correlation
ENST00000434849	XXYAC-R12DG2.1	0.206754	0.0305149	positive correlation
ENST00000426448	XXBAC-B562F10.11	0.256617	0.00501964	positive correlation
ENST00000446487	XXBAC-B476C20.18	0.29256	0.00103753	positive correlation
ENST00000450866	XXBAC-B476C20.10	0.272626	0.002547	positive correlation
ENST00000476405	XXBAC-B461K10.4	0.371251	1.40734e-05	positive correlation
ENST00000408017	XX-C2158C6.2	0.201049	0.03653	positive correlation
ENST00000392132	XRCC5	0.413577	8.38975e-07	positive correlation
ENST00000495707	XRCC2	0.464633	1.64853e-08	positive correlation
ENST00000262887	XRCC1	0.547315	5.73928e-12	positive correlation
ENST00000367590	XPR1	0.234942	0.0116095	positive correlation
ENST00000265351	XPO5	0.410265	1.05989e-06	positive correlation
ENST00000481073	XPO1	0.392732	3.51813e-06	positive correlation
ENST00000502935	XPNPEP1	0.230974	0.0133851	positive correlation
ENST00000217299	XKR7	0.331725	0.000142939	positive correlation
ENST00000409172	XKR5	0.359336	2.92832e-05	positive correlation
ENST00000358368	XAB2	0.318759	0.00028404	positive correlation
ENST00000356003	WWP2	0.193964	0.0454212	positive correlation
ENST00000380764	WRNIP1	0.25454	0.00545541	positive correlation
ENST00000396463	WRAP53	0.548797	4.84475e-12	positive correlation
ENST00000343737	WNT8B	0.236647	0.010906	positive correlation
ENST00000246914	WNK4	0.217249	0.0216439	positive correlation
ENST00000375169	WNK3	0.334507	0.000122763	positive correlation
ENST00000471076	WNK2	0.565833	6.66134e-13	positive correlation
ENST00000340908	WNK1	0.318427	0.000289066	positive correlation
ENST00000416927	WIZ	0.522095	8.12471e-11	positive correlation
ENST00000361714	WISP3	0.303075	0.000626199	positive correlation
ENST00000288828	WIPI2	0.273672	0.00243505	positive correlation
ENST00000398213	WIBG	0.218082	0.021035	positive correlation
ENST00000413110	WI2-80423F1.1	0.245219	0.00785982	positive correlation
ENST00000436832	WI2-3658N16.1	0.343253	7.50391e-05	positive correlation
ENST00000506382	WI2-2373I1.1	0.268409	0.00305671	positive correlation
ENST00000467661	WHSC2	0.371786	1.36153e-05	positive correlation
ENST00000382891	WHSC1	0.530761	3.39592e-11	positive correlation
ENST00000319070	WFIKKN1	0.346961	6.08283e-05	positive correlation
ENST00000299613	WEE1	0.326064	0.000193557	positive correlation
ENST00000295121	WDR92	0.229309	0.0142014	positive correlation
ENST00000394942	WDR89	0.363644	2.25488e-05	positive correlation
ENST00000463000	WDR86	0.37463	1.14226e-05	positive correlation
ENST00000467243	WDR85	0.503564	5.16194e-10	positive correlation
ENST00000242796	WDR83	0.30735	0.000506655	positive correlation
ENST00000296490	WDR82	0.27243	0.00256747	positive correlation
ENST00000378322	WDR8	0.302218	0.000652368	positive correlation
ENST00000235090	WDR77	0.243123	0.00853781	positive correlation
ENST00000263795	WDR76	0.388876	4.54316e-06	positive correlation
ENST00000314761	WDR75	0.430478	2.43002e-07	positive correlation
ENST00000278856	WDR74	0.237748	0.0104815	positive correlation
ENST00000401500	WDR62	0.474311	7.18276e-09	positive correlation
ENST00000395474	WDR6	0.512184	2.1889e-10	positive correlation
ENST00000330689	WDR5B	0.32272	0.000230657	positive correlation
ENST00000262144	WDR59	0.442934	9.38331e-08	positive correlation
ENST00000348227	WDR54	0.309038	0.000465977	positive correlation
ENST00000429115	WDR53	0.199252	0.0385998	positive correlation
ENST00000489244	WDR52	0.247073	0.00732777	positive correlation
ENST00000296484	WDR51A	0.407647	1.27423e-06	positive correlation
ENST00000425041	WDR5	0.532299	2.9163e-11	positive correlation
ENST00000407426	WDR43	0.272555	0.00255541	positive correlation
ENST00000506538	WDR36	0.340962	8.55687e-05	positive correlation
ENST00000345530	WDR35	0.302206	0.000652691	positive correlation
ENST00000372715	WDR34	0.323815	0.00021779	positive correlation
ENST00000393006	WDR33	0.539335	1.36021e-11	positive correlation
ENST00000349139	WDR3	0.278852	0.00193801	positive correlation
ENST00000467418	WDR27	0.609845	1.64585e-15	positive correlation
ENST00000293883	WDR24	0.24896	0.00680281	positive correlation
ENST00000401892	WDR20	0.231687	0.0130531	positive correlation
ENST00000512588	WDR19	0.281206	0.00174188	positive correlation
ENST00000251289	WDR18	0.534409	2.31374e-11	positive correlation
ENST00000443118	WDR17	0.277615	0.00204273	positive correlation
ENST00000261015	WDR12	0.388045	4.79862e-06	positive correlation
ENST00000360586	WDHD1	0.544961	7.4499e-12	positive correlation
ENST00000425179	WDFY3	0.236169	0.0110932	positive correlation
ENST00000461730	WBP2NL	0.336599	0.000109217	positive correlation
ENST00000233615	WBP1	0.330705	0.000151232	positive correlation
ENST00000378819	WASH2P	0.314978	0.000344345	positive correlation
ENST00000392587	WASF1	0.606686	2.61342e-15	positive correlation
ENST00000235521	WARS2	0.191505	0.048908	positive correlation
ENST00000484070	WAPAL	0.2336	0.0121689	positive correlation
ENST00000485526	VWDE	0.246056	0.00762667	positive correlation
ENST00000301770	VWCE	0.448804	5.97372e-08	positive correlation
ENST00000493493	VWA5B2	0.227904	0.0149332	positive correlation
ENST00000328189	VTCN1	0.198443	0.0395785	positive correlation
ENST00000373461	VSTM2L	0.324937	0.000205212	positive correlation
ENST00000407838	VSTM2A	0.206019	0.0312511	positive correlation
ENST00000359236	VSIG10	0.253072	0.00578588	positive correlation
ENST00000216639	VRK1	0.37153	1.38291e-05	positive correlation
ENST00000368892	VPS72	0.392259	3.63045e-06	positive correlation
ENST00000416400	VPS54	0.268493	0.00304537	positive correlation
ENST00000437048	VPS53	0.289348	0.00120839	positive correlation
ENST00000491789	VPS45	0.389556	4.34992e-06	positive correlation
ENST00000310301	VPS41	0.309331	0.000458622	positive correlation
ENST00000324941	VPS37D	0.440645	1.12204e-07	positive correlation
ENST00000378060	VPS36	0.205265	0.0320249	positive correlation
ENST00000267199	VPS33A	0.197205	0.0410993	positive correlation
ENST00000281187	VPS26B	0.272944	0.0025134	positive correlation
ENST00000380445	VPS16	0.206456	0.0308092	positive correlation
ENST00000493587	VPS13B	0.228266	0.0147405	positive correlation
ENST00000360280	VPS13A	0.235995	0.011166	positive correlation
ENST00000335891	VPRBP	0.357601	3.24655e-05	positive correlation
ENST00000391712	VN2R17P	0.275122	0.00228078	positive correlation
ENST00000321039	VN1R1	0.426879	3.17253e-07	positive correlation
ENST00000382099	VLDLR	0.199974	0.0377687	positive correlation
ENST00000360768	VKORC1L1	0.306851	0.000519416	positive correlation
ENST00000325123	VIPR1	0.204381	0.0329098	positive correlation
ENST00000339922	VHLL	0.208421	0.0289604	positive correlation
ENST00000345392	VHL	0.252949	0.00581699	positive correlation
ENST00000258963	VEZF1	0.201315	0.0362292	positive correlation
ENST00000343203	VAV2	0.238655	0.0101293	positive correlation
ENST00000366968	VASH2	0.514344	1.76253e-10	positive correlation
ENST00000321897	VARSL	0.43842	1.33538e-07	positive correlation
ENST00000375663	VARS	0.407662	1.27364e-06	positive correlation
ENST00000368061	VANGL2	0.533709	2.50216e-11	positive correlation
ENST00000484661	UTP6	0.315783	0.000331078	positive correlation
ENST00000261637	UTP20	0.29304	0.00101515	positive correlation
ENST00000255304	USPL1	0.403556	1.67965e-06	positive correlation
ENST00000344836	USP7	0.359533	2.89296e-05	positive correlation
ENST00000250066	USP6	0.302568	0.000641718	positive correlation
ENST00000394253	USP49	0.257694	0.00480444	positive correlation
ENST00000374732	USP48	0.342226	7.94755e-05	positive correlation
ENST00000306177	USP42	0.29596	0.0008818	positive correlation
ENST00000483519	USP40	0.255716	0.005208	positive correlation
ENST00000351842	USP4	0.222221	0.0182164	positive correlation
ENST00000323701	USP39	0.292122	0.00105994	positive correlation
ENST00000258399	USP37	0.33909	9.51745e-05	positive correlation
ENST00000436269	USP34	0.448339	6.18935e-08	positive correlation
ENST00000481579	USP33	0.23592	0.0111935	positive correlation
ENST00000479219	USP30	0.366133	1.93511e-05	positive correlation
ENST00000003302	USP28	0.317982	0.000295596	positive correlation
ENST00000407756	USP24	0.387357	5.02249e-06	positive correlation
ENST00000289865	USP21	0.460099	2.39767e-08	positive correlation
ENST00000472108	USP20	0.238641	0.0101332	positive correlation
ENST00000398896	USP19	0.368771	1.6443e-05	positive correlation
ENST00000334352	USP16	0.252752	0.00586816	positive correlation
ENST00000263966	USP13	0.283964	0.00153836	positive correlation
ENST00000397953	USP10	0.209593	0.0278829	positive correlation
ENST00000371146	USP1	0.26938	0.00293235	positive correlation
ENST00000472217	USF1	0.278633	0.00195456	positive correlation
ENST00000402306	URGCP	0.196204	0.0423791	positive correlation
ENST00000382751	URB1	0.201698	0.0358179	positive correlation
ENST00000489056	UQCRH	0.267705	0.00314952	positive correlation
ENST00000345865	UPF3B	0.452045	4.59094e-08	positive correlation
ENST00000413731	UPF3AP1	0.32042	0.000260178	positive correlation
ENST00000475218	UPF3A	0.581443	8.95882e-14	positive correlation
ENST00000391893	UNKL	0.346693	6.17137e-05	positive correlation
ENST00000293218	UNK	0.47279	8.12883e-09	positive correlation
ENST00000242576	UNG	0.527963	4.5307e-11	positive correlation
ENST00000433212	UNC84A	0.373931	1.19455e-05	positive correlation
ENST00000439458	UNC80	0.271618	0.00266127	positive correlation
ENST00000453304	UNC5C	0.282747	0.00162382	positive correlation
ENST00000261961	UNC5A	0.511055	2.43407e-10	positive correlation
ENST00000495751	UMPS	0.296171	0.000873696	positive correlation
ENST00000395544	ULK2	0.230699	0.0135247	positive correlation
ENST00000321867	ULK1	0.332071	0.000140173	positive correlation
ENST00000438272	ULBP3	0.203331	0.0340163	positive correlation
ENST00000512031	UIMC1	0.256903	0.00495888	positive correlation
ENST00000492853	UHRF2	0.418632	5.82588e-07	positive correlation
ENST00000192788	UHRF1BP1	0.266741	0.00328353	positive correlation
ENST00000262952	UHRF1	0.485309	2.74161e-09	positive correlation
ENST00000376722	UGGT2	0.268005	0.00310974	positive correlation
ENST00000259253	UGGT1	0.386571	5.29489e-06	positive correlation
ENST00000314032	UCP3	0.308778	0.000472027	positive correlation
ENST00000354216	UCKL1	0.529529	3.86436e-11	positive correlation
ENST00000367879	UCK2	0.194421	0.0447813	positive correlation
ENST00000296328	UBXN7	0.382359	6.98257e-06	positive correlation
ENST00000399598	UBXN2B	0.427731	2.97638e-07	positive correlation
ENST00000343638	UBTF	0.330483	0.000152873	positive correlation
ENST00000393792	UBTD2	0.3338	0.000127509	positive correlation
ENST00000444475	UBR3	0.231955	0.0129258	positive correlation
ENST00000368307	UBQLN4	0.309853	0.000447083	positive correlation
ENST00000288561	UBN2	0.4035	1.68576e-06	positive correlation
ENST00000262376	UBN1	0.244178	0.00818157	positive correlation
ENST00000438097	UBE3A	0.235408	0.0114068	positive correlation
ENST00000367274	UBE2T	0.501521	6.19109e-10	positive correlation
ENST00000264552	UBE2S	0.281894	0.00168754	positive correlation
ENST00000263228	UBE2R2	0.330716	0.000151196	positive correlation
ENST00000420908	UBE2Q2P2	0.30032	0.000714287	positive correlation
ENST00000319380	UBE2O	0.346386	6.27839e-05	positive correlation
ENST00000261427	UBE2K	0.223938	0.0171706	positive correlation
ENST00000396981	UBE2G1	0.394924	3.05044e-06	positive correlation
ENST00000369747	UBE2CBP	0.235142	0.0115212	positive correlation
ENST00000356455	UBE2C	0.528486	4.33187e-11	positive correlation
ENST00000379238	UBAP2	0.205803	0.0314434	positive correlation
ENST00000322244	UBA6	0.212869	0.025028	positive correlation
ENST00000491303	UBA52P3	0.294953	0.00092599	positive correlation
ENST00000246548	UBA2	0.328357	0.000171425	positive correlation
ENST00000439898	U73166.2	0.259284	0.00450233	positive correlation
ENST00000507563	U73166.1	0.36457	2.13036e-05	positive correlation
ENST00000453156	U70984.1	0.407299	1.30326e-06	positive correlation
ENST00000450554	U2AF2	0.501922	5.97349e-10	positive correlation
ENST00000343721	TYW1B	0.296622	0.00085551	positive correlation
ENST00000494143	TYSND1	0.262332	0.00396812	positive correlation
ENST00000323274	TYMS	0.457667	2.91578e-08	positive correlation
ENST00000404489	TXNRD3IT1	0.191508	0.0489061	positive correlation
ENST00000281741	TXNDC16	0.347264	5.97889e-05	positive correlation
ENST00000329251	TUT1	0.284281	0.00151829	positive correlation
ENST00000367097	TULP4	0.429529	2.60208e-07	positive correlation
ENST00000313511	TUFM	0.226574	0.0156722	positive correlation
ENST00000491449	TUBGCP6	0.363784	2.23744e-05	positive correlation
ENST00000261965	TUBGCP3	0.446144	7.32395e-08	positive correlation
ENST00000325752	TUBD1	0.213911	0.0241999	positive correlation
ENST00000304984	TUBB3	0.285691	0.00142618	positive correlation
ENST00000259818	TUBB2B	0.304189	0.000594055	positive correlation
ENST00000312988	TUBA3E	0.198205	0.0398519	positive correlation
ENST00000321253	TUBA3D	0.260548	0.00427009	positive correlation
ENST00000305253	TUB	0.372838	1.27689e-05	positive correlation
ENST00000403167	TTYH3	0.508365	3.20581e-10	positive correlation
ENST00000472527	TTLL4	0.246625	0.00745585	positive correlation
ENST00000239587	TTLL2	0.297659	0.000815545	positive correlation
ENST00000216129	TTLL12	0.327835	0.000176266	positive correlation
ENST00000487468	TTLL11	0.214005	0.0241248	positive correlation
ENST00000460450	TTL	0.422956	4.23636e-07	positive correlation
ENST00000369798	TTK	0.485404	2.71769e-09	positive correlation
ENST00000369466	TTF2	0.315215	0.00034036	positive correlation
ENST00000461970	TTF1	0.252464	0.00593086	positive correlation
ENST00000311308	TTC9B	0.478559	5.01007e-09	positive correlation
ENST00000358622	TTC8	0.419972	5.29577e-07	positive correlation
ENST00000304621	TTC39C	0.328994	0.000165749	positive correlation
ENST00000358746	TTC37	0.237201	0.0106892	positive correlation
ENST00000495698	TTC32	0.385126	5.81608e-06	positive correlation
ENST00000424122	TTC31	0.367701	1.75783e-05	positive correlation
ENST00000397906	TTC28	0.392765	3.51027e-06	positive correlation
ENST00000317907	TTC27	0.313319	0.000374504	positive correlation
ENST00000377540	TTC25	0.225874	0.0160674	positive correlation
ENST00000493792	TTC15	0.433345	1.96012e-07	positive correlation
ENST00000412756	TTC14	0.256159	0.00511159	positive correlation
ENST00000480233	TTC12	0.203685	0.0336345	positive correlation
ENST00000259750	TTBK1	0.46716	1.32992e-08	positive correlation
ENST00000375173	TSTD2	0.342408	7.86609e-05	positive correlation
ENST00000360913	TSSK6	0.224135	0.0170579	positive correlation
ENST00000450724	TSSK1A	0.240518	0.00943829	positive correlation
ENST00000382125	TSSC1	0.316776	0.00031486	positive correlation
ENST00000301364	TSR1	0.36554	2.00728e-05	positive correlation
ENST00000305798	TSPAN5	0.200643	0.037005	positive correlation
ENST00000369516	TSPAN2	0.225199	0.016446	positive correlation
ENST00000340160	TSPAN18	0.236649	0.0109074	positive correlation
ENST00000466164	TSNAXIP1	0.240985	0.00926476	positive correlation
ENST00000223208	TSGA14	0.274655	0.00232861	positive correlation
ENST00000498097	TSGA10	0.322069	0.000238435	positive correlation
ENST00000333213	TSEN54	0.403731	1.66236e-06	positive correlation
ENST00000412698	TSEN2	0.410823	1.02078e-06	positive correlation
ENST00000456197	TRRAP	0.397971	2.48072e-06	positive correlation
ENST00000399759	TRPV1	0.439485	1.22767e-07	positive correlation
ENST00000432079	TROVE2	0.199793	0.0379776	positive correlation
ENST00000257909	TROAP	0.433803	1.89155e-07	positive correlation
ENST00000492706	TRO	0.389987	4.22485e-06	positive correlation
ENST00000476901	TRMU	0.539314	1.36063e-11	positive correlation
ENST00000306108	TRMT61B	0.361398	2.58486e-05	positive correlation
ENST00000261249	TRMT5	0.288739	0.00124279	positive correlation
ENST00000252136	TRMT2A	0.344295	7.0871e-05	positive correlation
ENST00000357720	TRMT1	0.504857	4.55363e-10	positive correlation
ENST00000166345	TRIP13	0.523352	7.19062e-11	positive correlation
ENST00000344135	TRIO	0.282909	0.00161278	positive correlation
ENST00000444294	TRIM67	0.330317	0.00015425	positive correlation
ENST00000269383	TRIM65	0.262119	0.00400221	positive correlation
ENST00000441518	TRIM60P18	0.571716	3.2004e-13	positive correlation
ENST00000415181	TRIM60P17	0.337815	0.000102101	positive correlation
ENST00000309784	TRIM59	0.460329	2.35632e-08	positive correlation
ENST00000380075	TRIM54	0.310481	0.000433112	positive correlation
ENST00000327767	TRIM52	0.404893	1.5394e-06	positive correlation
ENST00000334634	TRIM46	0.521629	8.50441e-11	positive correlation
ENST00000358465	TRIM33	0.315721	0.000331981	positive correlation
ENST00000253024	TRIM28	0.444664	8.23582e-08	positive correlation
ENST00000437089	TRIM26	0.275048	0.00228701	positive correlation
ENST00000415680	TRIM24	0.339582	9.24885e-05	positive correlation
ENST00000456946	TRIM17	0.208614	0.0287796	positive correlation
ENST00000395671	TRIM16L	0.374489	1.15282e-05	positive correlation
ENST00000378182	TRIM13	0.359597	2.88175e-05	positive correlation
ENST00000284551	TRIM11	0.370034	1.52045e-05	positive correlation
ENST00000381465	TRIB2	0.581348	9.04645e-14	positive correlation
ENST00000372917	TRERF1	0.211151	0.0265171	positive correlation
ENST00000354631	TRDMT1	0.223036	0.0177117	positive correlation
ENST00000390377	TRBV7-7	0.191861	0.0484248	positive correlation
ENST00000246957	TRAP1	0.272229	0.0025917	positive correlation
ENST00000310754	TRAM1L1	0.255988	0.00514906	positive correlation
ENST00000396175	TRAK1	0.423187	4.1666e-07	positive correlation
ENST00000331456	TRAIP	0.583052	7.24019e-14	positive correlation
ENST00000412615	TRAFD1	0.292096	0.00106109	positive correlation
ENST00000326181	TRAF7	0.459926	2.42652e-08	positive correlation
ENST00000262395	TRAF4	0.380975	7.62833e-06	positive correlation
ENST00000247668	TRAF2	0.419192	5.59159e-07	positive correlation
ENST00000380909	TRABD	0.366986	1.83836e-05	positive correlation
ENST00000297071	TRA2A	0.341335	8.37522e-05	positive correlation
ENST00000300403	TPX2	0.507173	3.61219e-10	positive correlation
ENST00000367478	TPR	0.413664	8.33752e-07	positive correlation
ENST00000250018	TPH1	0.258955	0.00456452	positive correlation
ENST00000474176	TPD52L2	0.413205	8.62616e-07	positive correlation
ENST00000372114	TP53RK	0.224922	0.0166001	positive correlation
ENST00000219746	TOX3	0.337678	0.000102852	positive correlation
ENST00000361421	TOX	0.28656	0.00137095	positive correlation
ENST00000260810	TOPBP1	0.482203	3.59527e-09	positive correlation
ENST00000420768	TOP3B2	0.500293	6.97315e-10	positive correlation
ENST00000457270	TOP3B	0.440797	1.10956e-07	positive correlation
ENST00000489131	TOP3A	0.554705	2.49299e-12	positive correlation
ENST00000413971	TOP2B	0.223228	0.0175994	positive correlation
ENST00000423485	TOP2A	0.44355	8.94702e-08	positive correlation
ENST00000404238	TOP1P1	0.28526	0.00145466	positive correlation
ENST00000361337	TOP1	0.301017	0.000690611	positive correlation
ENST00000284320	TOMM70A	0.245792	0.00770171	positive correlation
ENST00000216034	TOMM22	0.317353	0.000305548	positive correlation
ENST00000366607	TOMM20	0.243323	0.00846517	positive correlation
ENST00000495703	TOE1	0.375979	1.05003e-05	positive correlation
ENST00000301923	TNRC6B	0.402946	1.75225e-06	positive correlation
ENST00000432286	TNRC6A	0.205039	0.0322525	positive correlation
ENST00000290583	TNRC4	0.503032	5.39842e-10	positive correlation
ENST00000393245	TNPO3	0.27623	0.00217195	positive correlation
ENST00000454282	TNPO1	0.33846	9.86454e-05	positive correlation
ENST00000310430	TNKS	0.295746	0.000890872	positive correlation
ENST00000436636	TNIK	0.201524	0.0359976	positive correlation
ENST00000473343	TNFRSF25	0.250172	0.00648933	positive correlation
ENST00000291232	TNFRSF13C	0.419922	5.31079e-07	positive correlation
ENST00000342624	TMTC4	0.320151	0.000263867	positive correlation
ENST00000419165	TMSB15B	0.438369	1.33988e-07	positive correlation
ENST00000289373	TMSB15A	0.591733	2.24863e-14	positive correlation
ENST00000476276	TMPRSS8	0.192122	0.0480458	positive correlation
ENST00000453277	TMPRSS11CP	0.331383	0.000145697	positive correlation
ENST00000266732	TMPO	0.33071	0.000151215	positive correlation
ENST00000259365	TMOD1	0.283606	0.00156229	positive correlation
ENST00000226230	TMEM97	0.386574	5.29526e-06	positive correlation
ENST00000327042	TMEM86B	0.271229	0.00270474	positive correlation
ENST00000367167	TMEM81	0.451917	4.63039e-08	positive correlation
ENST00000496366	TMEM69	0.287241	0.00133002	positive correlation
ENST00000434581	TMEM68	0.257075	0.00492384	positive correlation
ENST00000371893	TMEM63B	0.23682	0.0108388	positive correlation
ENST00000261234	TMEM5	0.20375	0.0335722	positive correlation
ENST00000360494	TMEM48	0.471638	8.92326e-09	positive correlation
ENST00000476750	TMEM44	0.333346	0.000130723	positive correlation
ENST00000354284	TMEM25	0.286837	0.00135312	positive correlation
ENST00000261455	TMEM206	0.249386	0.006695	positive correlation
ENST00000457710	TMEM199	0.500111	7.09317e-10	positive correlation
ENST00000373883	TMEM198	0.514052	1.81346e-10	positive correlation
ENST00000409150	TMEM194B	0.19473	0.0443301	positive correlation
ENST00000379391	TMEM194A	0.478152	5.18509e-09	positive correlation
ENST00000306480	TMEM192	0.251157	0.00624957	positive correlation
ENST00000354374	TMEM189-UBE2V1	0.275921	0.0022021	positive correlation
ENST00000333050	TMEM186	0.305109	0.00056716	positive correlation
ENST00000367090	TMEM181	0.202564	0.0348323	positive correlation
ENST00000238936	TMEM180	0.271227	0.0027047	positive correlation
ENST00000355654	TMEM18	0.226423	0.0157597	positive correlation
ENST00000341595	TMEM179	0.371186	1.41222e-05	positive correlation
ENST00000378734	TMEM178	0.205805	0.0314447	positive correlation
ENST00000401466	TMEM177	0.209493	0.0279725	positive correlation
ENST00000505148	TMEM175	0.236356	0.0110192	positive correlation
ENST00000379426	TMEM170B	0.284486	0.00150505	positive correlation
ENST00000357613	TMEM170A	0.216192	0.0224245	positive correlation
ENST00000295658	TMEM169	0.464863	1.61502e-08	positive correlation
ENST00000296595	TMEM161B	0.208672	0.0287387	positive correlation
ENST00000451188	TMEM151B	0.309487	0.000454951	positive correlation
ENST00000366314	TMEM148	0.227349	0.0152523	positive correlation
ENST00000301204	TMEM145	0.519358	1.07459e-10	positive correlation
ENST00000435159	TMEM132C	0.23807	0.0103544	positive correlation
ENST00000005286	TMEM132A	0.501561	6.18e-10	positive correlation
ENST00000186436	TMEM131	0.221416	0.0187235	positive correlation
ENST00000449592	TMEM120B	0.382772	6.78856e-06	positive correlation
ENST00000317635	TMEM11	0.269891	0.00286689	positive correlation
ENST00000206380	TMEM101	0.271229	0.0027051	positive correlation
ENST00000334943	TMEFF1	0.387809	4.8762e-06	positive correlation
ENST00000426664	TMCC1	0.263849	0.00372013	positive correlation
ENST00000496948	TMC2	0.234937	0.0116095	positive correlation
ENST00000258909	TM6SF1	0.223095	0.0176762	positive correlation
ENST00000304568	TM4SF20	0.226466	0.0157347	positive correlation
ENST00000233638	TLX2	0.302439	0.000645705	positive correlation
ENST00000497878	TLE6	0.269489	0.00292023	positive correlation
ENST00000376544	TLE4	0.27429	0.00236787	positive correlation
ENST00000301634	TK1	0.465968	1.47241e-08	positive correlation
ENST00000454762	TJAP1	0.366626	1.87994e-05	positive correlation
ENST00000261881	TIPIN	0.308982	0.000467209	positive correlation
ENST00000395159	TIMM9	0.246348	0.00754099	positive correlation
ENST00000372902	TIMM8A	0.203954	0.0333596	positive correlation
ENST00000314349	TIMM50	0.34669	6.17102e-05	positive correlation
ENST00000270538	TIMM44	0.413108	8.68673e-07	positive correlation
ENST00000376582	TIMM17B	0.298398	0.00078589	positive correlation
ENST00000215570	TIMM13	0.377077	9.77308e-06	positive correlation
ENST00000229201	TIMELESS	0.335371	0.000116969	positive correlation
ENST00000396862	TIGD7	0.380937	7.64229e-06	positive correlation
ENST00000504548	TIGD5	0.363506	2.27222e-05	positive correlation
ENST00000309880	TIGD3	0.334254	0.000124506	positive correlation
ENST00000317005	TIGD2	0.326119	0.000193027	positive correlation
ENST00000408957	TIGD1	0.563219	9.17505e-13	positive correlation
ENST00000461783	TIAM2	0.205765	0.0314863	positive correlation
ENST00000415783	TIA1	0.401591	1.9293e-06	positive correlation
ENST00000378727	THUMPD2	0.380456	7.87178e-06	positive correlation
ENST00000416599	THSD1P1	0.540113	1.25281e-11	positive correlation
ENST00000307741	THOP1	0.477488	5.47629e-09	positive correlation
ENST00000397873	THOC5	0.325731	0.000196793	positive correlation
ENST00000265097	THOC3	0.460622	2.29692e-08	positive correlation
ENST00000448128	THOC2	0.332571	0.000136518	positive correlation
ENST00000261600	THOC1	0.409428	1.12263e-06	positive correlation
ENST00000376356	THNSL1	0.237146	0.0107123	positive correlation
ENST00000231198	THG1L	0.354397	3.93088e-05	positive correlation
ENST00000498500	THBS3	0.213283	0.0246849	positive correlation
ENST00000302236	THAP9	0.227211	0.0153247	positive correlation
ENST00000507885	THAP6	0.197408	0.0408536	positive correlation
ENST00000402136	THAP4	0.200678	0.0369675	positive correlation
ENST00000484669	THAP3	0.2016	0.0359213	positive correlation
ENST00000308086	THAP2	0.221667	0.0185584	positive correlation
ENST00000249861	THAP10	0.308566	0.000476933	positive correlation
ENST00000467668	THADA	0.250524	0.0063992	positive correlation
ENST00000260129	TGS1	0.24681	0.00740315	positive correlation
ENST00000206765	TGM1	0.41883	5.744e-07	positive correlation
ENST00000393359	TGFBRAP1	0.270846	0.00274927	positive correlation
ENST00000462090	TFR2	0.34961	5.23357e-05	positive correlation
ENST00000391759	TFPT	0.296051	0.000878166	positive correlation
ENST00000492137	TFIP11	0.415915	7.13309e-07	positive correlation
ENST00000375370	TFDP1	0.441966	1.00837e-07	positive correlation
ENST00000257915	TFCP2	0.294711	0.000936896	positive correlation
ENST00000204517	TFAP4	0.593062	1.89696e-14	positive correlation
ENST00000373235	TFAP2E	0.207978	0.029347	positive correlation
ENST00000263046	TFAP2B	0.241712	0.00900405	positive correlation
ENST00000412727	TFAMP1	0.22539	0.0163384	positive correlation
ENST00000487519	TFAM	0.371248	1.40726e-05	positive correlation
ENST00000447107	TEX21P	0.387303	5.03951e-06	positive correlation
ENST00000333437	TEX19	0.212881	0.0250211	positive correlation
ENST00000256246	TEX15	0.220987	0.0190061	positive correlation
ENST00000374902	TEX10	0.236379	0.0110131	positive correlation
ENST00000514031	TETRAN	0.382305	7.00624e-06	positive correlation
ENST00000373644	TET1	0.430182	2.48372e-07	positive correlation
ENST00000484238	TERT	0.202673	0.0347019	positive correlation
ENST00000254942	TERF2	0.268119	0.00309533	positive correlation
ENST00000262319	TELO2	0.257587	0.00482381	positive correlation
ENST00000338696	TEKT3	0.255555	0.00524209	positive correlation
ENST00000207457	TEKT2	0.222671	0.017936	positive correlation
ENST00000367565	TEDDM1	0.19615	0.0424452	positive correlation
ENST00000392793	TECTA	0.305253	0.000562878	positive correlation
ENST00000361905	TEAD1	0.218665	0.0206139	positive correlation
ENST00000196169	TDRD3	0.210129	0.0274007	positive correlation
ENST00000335725	TDP1	0.497048	9.46448e-10	positive correlation
ENST00000392872	TDG	0.491315	1.60676e-09	positive correlation
ENST00000325318	TCTEX1D2	0.302538	0.000642558	positive correlation
ENST00000366774	TCTE3	0.231006	0.0133725	positive correlation
ENST00000321394	TCP1	0.27676	0.00212119	positive correlation
ENST00000405876	TCHP	0.303603	0.000610434	positive correlation
ENST00000354452	TCF4	0.20121	0.0363396	positive correlation
ENST00000262965	TCF3	0.560192	1.31117e-12	positive correlation
ENST00000359486	TCF20	0.349131	5.37778e-05	positive correlation
ENST00000376255	TCF19	0.370364	1.4892e-05	positive correlation
ENST00000511077	TCERG1	0.404054	1.62924e-06	positive correlation
ENST00000418390	TCEB3	0.219347	0.0201254	positive correlation
ENST00000309889	TCAP	0.364263	2.16907e-05	positive correlation
ENST00000240328	TBX2	0.249169	0.00674716	positive correlation
ENST00000465440	TBX19	0.205971	0.0312965	positive correlation
ENST00000361278	TBRG4	0.316901	0.000312968	positive correlation
ENST00000237264	TBPL1	0.192505	0.0474646	positive correlation
ENST00000392092	TBP	0.337276	0.000105082	positive correlation
ENST00000332704	TBL3	0.207349	0.0299441	positive correlation
ENST00000474363	TBL1XR1	0.237203	0.0106892	positive correlation
ENST00000424279	TBL1X	0.193551	0.046002	positive correlation
ENST00000361722	TBKBP1	0.46862	1.16991e-08	positive correlation
ENST00000510927	TBCK	0.453402	4.12578e-08	positive correlation
ENST00000372876	TBCC	0.202623	0.0347616	positive correlation
ENST00000394453	TBC1D3G	0.196697	0.0417605	positive correlation
ENST00000336331	TBC1D3C	0.287931	0.00128999	positive correlation
ENST00000398801	TBC1D3B	0.315311	0.000338897	positive correlation
ENST00000229088	TBC1D30	0.310413	0.00043464	positive correlation
ENST00000505415	TBC1D3	0.276281	0.00216659	positive correlation
ENST00000405044	TBC1D28	0.261498	0.00410368	positive correlation
ENST00000491819	TBC1D26	0.265286	0.00349657	positive correlation
ENST00000373491	TBC1D22B	0.212127	0.0256681	positive correlation
ENST00000340848	TBC1D16	0.249971	0.00654143	positive correlation
ENST00000451522	TBC1D14	0.42467	3.74199e-07	positive correlation
ENST00000448281	TATDN2	0.207816	0.0294876	positive correlation
ENST00000276692	TATDN1	0.22379	0.0172514	positive correlation
ENST00000390675	TAS2R50	0.275653	0.00222812	positive correlation
ENST00000247883	TAS2R5	0.378938	8.67465e-06	positive correlation
ENST00000247881	TAS2R4	0.278771	0.00194383	positive correlation
ENST00000422992	TAS2R31	0.19278	0.0470739	positive correlation
ENST00000390674	TAS2R20	0.382125	7.08349e-06	positive correlation
ENST00000390673	TAS2R19	0.430967	2.34277e-07	positive correlation
ENST00000240619	TAS2R10	0.237345	0.0106316	positive correlation
ENST00000369064	TARS2	0.334864	0.000120356	positive correlation
ENST00000456234	TARBP2	0.354819	3.83852e-05	positive correlation
ENST00000462259	TARBP1	0.544188	8.029e-12	positive correlation
ENST00000372977	TAF8	0.215633	0.0228387	positive correlation
ENST00000294168	TAF6L	0.191288	0.0492313	positive correlation
ENST00000369839	TAF5	0.498411	8.33923e-10	positive correlation
ENST00000436129	TAF4	0.547156	5.82602e-12	positive correlation
ENST00000378164	TAF2	0.331059	0.000148368	positive correlation
ENST00000323981	TAF1D	0.331075	0.000148244	positive correlation
ENST00000378541	TAF1C	0.19513	0.0437956	positive correlation
ENST00000263663	TAF1B	0.303002	0.000628335	positive correlation
ENST00000311979	TAF15	0.324011	0.000215567	positive correlation
ENST00000361288	TAF11	0.394636	3.10532e-06	positive correlation
ENST00000490992	TADA2A	0.234728	0.0116904	positive correlation
ENST00000367874	TADA1	0.372632	1.29123e-05	positive correlation
ENST00000313288	TACC3	0.436491	1.53352e-07	positive correlation
ENST00000369004	TACC2	0.339359	9.36818e-05	positive correlation
ENST00000491602	SYTL4	0.26785	0.00313023	positive correlation
ENST00000338916	SYT3	0.306354	0.00053259	positive correlation
ENST00000367015	SYT14	0.225697	0.0161681	positive correlation
ENST00000339208	SYNRG	0.257299	0.00488068	positive correlation
ENST00000440474	SYNGAP1	0.375748	1.06572e-05	positive correlation
ENST00000458046	SYNE2	0.280475	0.00180059	positive correlation
ENST00000355238	SYNCRIP	0.216714	0.0220306	positive correlation
ENST00000332840	SYN3	0.238769	0.0100879	positive correlation
ENST00000245934	SYMPK	0.319107	0.000279205	positive correlation
ENST00000478238	SYCP3	0.23066	0.0135396	positive correlation
ENST00000293695	SYCE2	0.316061	0.000326449	positive correlation
ENST00000299134	SVOP	0.261886	0.00403733	positive correlation
ENST00000322652	SUZ12	0.329677	0.000159625	positive correlation
ENST00000445196	SUV420H2	0.365731	1.98242e-05	positive correlation
ENST00000304363	SUV420H1	0.364733	2.10975e-05	positive correlation
ENST00000378331	SUV39H2	0.43634	1.55149e-07	positive correlation
ENST00000448548	SUV39H1	0.372752	1.28255e-05	positive correlation
ENST00000372022	SURF6	0.276754	0.0021215	positive correlation
ENST00000497254	SUPV3L1	0.343785	7.29233e-05	positive correlation
ENST00000445436	SUMO2P	0.29893	0.000766121	positive correlation
ENST00000314523	SUMO2	0.258741	0.0046051	positive correlation
ENST00000395138	SULT1A3	0.253739	0.00563419	positive correlation
ENST00000335715	SULT1A2	0.254644	0.00543647	positive correlation
ENST00000369902	SUFU	0.233426	0.0122468	positive correlation
ENST00000397564	SUDS3	0.420899	4.931e-07	positive correlation
ENST00000393868	SUCLG1	0.283859	0.00154524	positive correlation
ENST00000376352	STXBP4	0.365094	2.06485e-05	positive correlation
ENST00000258301	STX6	0.249752	0.00659488	positive correlation
ENST00000261653	STX2	0.216665	0.0220655	positive correlation
ENST00000515687	STX18	0.235172	0.0115084	positive correlation
ENST00000263280	STRN4	0.428371	2.83911e-07	positive correlation
ENST00000460952	STRC	0.275651	0.00222781	positive correlation
ENST00000348403	STRBP	0.501309	6.31864e-10	positive correlation
ENST00000245865	STRADA	0.40019	2.12962e-06	positive correlation
ENST00000306704	STRA13	0.276572	0.00213787	positive correlation
ENST00000308497	STOX2	0.347732	5.81793e-05	positive correlation
ENST00000356493	STOML2	0.198261	0.0397834	positive correlation
ENST00000265770	STMN4	0.325076	0.000203818	positive correlation
ENST00000487143	STK39	0.250566	0.00638761	positive correlation
ENST00000229812	STK38	0.365476	2.01519e-05	positive correlation
ENST00000431040	STK36	0.335941	0.000113268	positive correlation
ENST00000246032	STK35	0.350439	4.98386e-05	positive correlation
ENST00000494699	STK25	0.394827	3.06999e-06	positive correlation
ENST00000409516	STK16	0.211861	0.0259072	positive correlation
ENST00000371874	STIL	0.469296	1.1015e-08	positive correlation
ENST00000358470	STAT4	0.24932	0.00671199	positive correlation
ENST00000337288	STARD7	0.21337	0.0246239	positive correlation
ENST00000334805	STARD10	0.227702	0.0150508	positive correlation
ENST00000371926	STAMBPL1	0.209355	0.028083	positive correlation
ENST00000436857	STAG3L3	0.245223	0.00785918	positive correlation
ENST00000436837	STAG3L1	0.242531	0.00872484	positive correlation
ENST00000492674	STAG3	0.372876	1.27488e-05	positive correlation
ENST00000383202	STAG1	0.204333	0.0329575	positive correlation
ENST00000273183	STAC	0.293419	0.000996357	positive correlation
ENST00000324000	ST8SIA3	0.280984	0.00175961	positive correlation
ENST00000268164	ST8SIA2	0.331344	0.00014598	positive correlation
ENST00000393447	ST7	0.376653	1.00528e-05	positive correlation
ENST00000278412	SSRP1	0.376032	1.04692e-05	positive correlation
ENST00000295702	SSR2	0.217485	0.0214691	positive correlation
ENST00000269033	SSH2	0.350283	5.03161e-05	positive correlation
ENST00000331758	SS18L1	0.347038	6.05665e-05	positive correlation
ENST00000457580	SRRT	0.356538	3.46089e-05	positive correlation
ENST00000417606	SRRM5	0.205384	0.0319003	positive correlation
ENST00000267260	SRRM4	0.498134	8.58082e-10	positive correlation
ENST00000382300	SRRM2	0.325612	0.000197941	positive correlation
ENST00000361690	SRPK1	0.497958	8.72298e-10	positive correlation
ENST00000304786	SRP9	0.217245	0.0216449	positive correlation
ENST00000507126	SRP72	0.284054	0.00153348	positive correlation
ENST00000360413	SRGAP3	0.425758	3.45055e-07	positive correlation
ENST00000264659	SRCIN1	0.361934	2.49725e-05	positive correlation
ENST00000380361	SRCAP	0.415614	7.2603e-07	positive correlation
ENST00000263736	SRBD1	0.199923	0.0378176	positive correlation
ENST00000473835	SR140	0.355605	3.66125e-05	positive correlation
ENST00000508126	SPSB4	0.367461	1.78461e-05	positive correlation
ENST00000414069	SPRN	0.394765	3.08235e-06	positive correlation
ENST00000378247	SPIRE2	0.441992	1.0066e-07	positive correlation
ENST00000335144	SPIN4	0.223452	0.0174627	positive correlation
ENST00000374919	SPIN3	0.192726	0.0471534	positive correlation
ENST00000333933	SPIN2B	0.317712	0.000299707	positive correlation
ENST00000487496	SPEN	0.298112	0.000797074	positive correlation
ENST00000396689	SPEG	0.428698	2.77329e-07	positive correlation
ENST00000340073	SPDYE8P	0.228424	0.0146631	positive correlation
ENST00000507450	SPDYE6	0.191559	0.0488377	positive correlation
ENST00000258704	SPDYE1	0.192562	0.0473756	positive correlation
ENST00000439646	SPDYA	0.330516	0.000152652	positive correlation
ENST00000282074	SPC25	0.425909	3.40999e-07	positive correlation
ENST00000423327	SPC24	0.435031	1.7177e-07	positive correlation
ENST00000395063	SPATS2	0.443647	8.89594e-08	positive correlation
ENST00000315285	SPAST	0.401011	2.00919e-06	positive correlation
ENST00000321765	SPAG5	0.586322	4.60711e-14	positive correlation
ENST00000437255	SPAG17	0.357371	3.29158e-05	positive correlation
ENST00000432529	SPAG16	0.19851	0.0395108	positive correlation
ENST00000416195	SP3	0.218141	0.0209912	positive correlation
ENST00000426431	SP1	0.210762	0.0268367	positive correlation
ENST00000314787	SOX7	0.317794	0.000298498	positive correlation
ENST00000244745	SOX4	0.402496	1.80576e-06	positive correlation
ENST00000342665	SOX12	0.667009	9.89367e-20	positive correlation
ENST00000322002	SOX11	0.528351	4.37636e-11	positive correlation
ENST00000478183	SON	0.235706	0.0112866	positive correlation
ENST00000219611	SOLH	0.352797	4.32045e-05	positive correlation
ENST00000230065	SOBP	0.20364	0.0336852	positive correlation
ENST00000484809	SNX5	0.526698	5.11608e-11	positive correlation
ENST00000308342	SNX32	0.343629	7.35258e-05	positive correlation
ENST00000374232	SNX30	0.235963	0.0111763	positive correlation
ENST00000458013	SNX27	0.292044	0.00106388	positive correlation
ENST00000325881	SNX22	0.320438	0.000259944	positive correlation
ENST00000414761	SNRPFP1	0.401438	1.94974e-06	positive correlation
ENST00000266735	SNRPF	0.3566	3.44918e-05	positive correlation
ENST00000338402	SNRPEL1	0.307046	0.00051432	positive correlation
ENST00000475035	SNRPE	0.312913	0.000382605	positive correlation
ENST00000342669	SNRPD2	0.27091	0.0027413	positive correlation
ENST00000300413	SNRPD1	0.375498	1.08213e-05	positive correlation
ENST00000244520	SNRPC	0.306746	0.000522339	positive correlation
ENST00000246071	SNRPB2	0.29625	0.000870665	positive correlation
ENST00000303103	SNRPB	0.325864	0.000195568	positive correlation
ENST00000243563	SNRPA	0.50297	5.42048e-10	positive correlation
ENST00000438617	SNRNP70	0.253475	0.005697	positive correlation
ENST00000342415	SNRNP48	0.248304	0.00697794	positive correlation
ENST00000350887	SNRNP35	0.461473	2.13891e-08	positive correlation
ENST00000383018	SNRNP25	0.204057	0.0332498	positive correlation
ENST00000497539	SNRNP200	0.594337	1.59897e-14	positive correlation
ENST00000459155	SNOU89	0.270266	0.00282109	positive correlation
ENST00000386037	SNORD94	0.215771	0.0227428	positive correlation
ENST00000516475	SNORD28	0.218374	0.0208278	positive correlation
ENST00000459229	SNORA84	0.206336	0.0309254	positive correlation
ENST00000408535	SNORA50	0.220699	0.0191977	positive correlation
ENST00000383885	SNORA2	0.215326	0.023066	positive correlation
ENST00000391162	SNORA12	0.228904	0.0144181	positive correlation
ENST00000499996	SNHG6	0.405875	1.44092e-06	positive correlation
ENST00000413987	SNHG3	0.337261	0.000105136	positive correlation
ENST00000470977	SNHG12	0.383657	6.42058e-06	positive correlation
ENST00000500370	SNHG10	0.36444	2.14667e-05	positive correlation
ENST00000298532	SNAPC4	0.505541	4.25299e-10	positive correlation
ENST00000380821	SNAPC3	0.451569	4.75933e-08	positive correlation
ENST00000366760	SNAP47	0.269075	0.00297043	positive correlation
ENST00000389501	SMYD5	0.27301	0.00250581	positive correlation
ENST00000305513	SMYD4	0.379004	8.63874e-06	positive correlation
ENST00000490107	SMYD3	0.194861	0.0441621	positive correlation
ENST00000337581	SMUG1	0.205819	0.0314365	positive correlation
ENST00000491128	SMPD4	0.499664	7.39751e-10	positive correlation
ENST00000219334	SMPD3	0.636135	2.54232e-17	positive correlation
ENST00000367537	SMG7	0.271537	0.00266947	positive correlation
ENST00000272313	SMEK2	0.336912	0.000107343	positive correlation
ENST00000325301	SMCR7L	0.422695	4.326e-07	positive correlation
ENST00000456090	SMCR2	0.372293	1.31865e-05	positive correlation
ENST00000351948	SMC6	0.384053	6.25904e-06	positive correlation
ENST00000486711	SMC4	0.220103	0.0196153	positive correlation
ENST00000361804	SMC3	0.381774	7.24152e-06	positive correlation
ENST00000374793	SMC2	0.326693	0.000187075	positive correlation
ENST00000322213	SMC1A	0.432649	2.06054e-07	positive correlation
ENST00000348513	SMARCE1	0.307812	0.000495093	positive correlation
ENST00000381513	SMARCD1	0.54755	5.59989e-12	positive correlation
ENST00000254480	SMARCC1	0.532598	2.83097e-11	positive correlation
ENST00000263121	SMARCB1	0.590778	2.55387e-14	positive correlation
ENST00000354268	SMARCAD1	0.414834	7.65277e-07	positive correlation
ENST00000283131	SMARCA5	0.277127	0.00208666	positive correlation
ENST00000429416	SMARCA4	0.610879	1.42671e-15	positive correlation
ENST00000370455	SMAP1	0.259337	0.00449163	positive correlation
ENST00000399275	SMAD9	0.264283	0.00364993	positive correlation
ENST00000398417	SMAD4	0.536694	1.82568e-11	positive correlation
ENST00000440960	SLMO1	0.302961	0.000629581	positive correlation
ENST00000377084	SLITRK1	0.204137	0.0331645	positive correlation
ENST00000266058	SLIT1	0.333419	0.000130186	positive correlation
ENST00000359345	SLFNL1	0.228529	0.0146169	positive correlation
ENST00000260126	SLCO5A1	0.356421	3.48478e-05	positive correlation
ENST00000318445	SLCO3A1	0.191992	0.0482348	positive correlation
ENST00000490250	SLC9A8	0.203973	0.0333415	positive correlation
ENST00000023064	SLC7A9	0.208645	0.0287556	positive correlation
ENST00000263997	SLC7A6OS	0.191488	0.0489301	positive correlation
ENST00000219343	SLC7A6	0.207315	0.0299722	positive correlation
ENST00000401766	SLC6A4	0.359173	2.95486e-05	positive correlation
ENST00000219833	SLC6A2	0.265875	0.00341222	positive correlation
ENST00000254488	SLC6A11	0.276719	0.00212469	positive correlation
ENST00000310574	SLC5A6	0.4266	3.23613e-07	positive correlation
ENST00000317151	SLC4A3	0.233045	0.0124121	positive correlation
ENST00000380056	SLC4A11	0.220128	0.0196047	positive correlation
ENST00000382102	SLC45A2	0.237456	0.0105921	positive correlation
ENST00000370859	SLC44A5	0.240939	0.0092815	positive correlation
ENST00000382147	SLC43A2	0.396138	2.81692e-06	positive correlation
ENST00000298681	SLC39A2	0.25075	0.00634223	positive correlation
ENST00000430412	SLC39A10	0.46228	1.99839e-08	positive correlation
ENST00000462359	SLC38A5	0.251809	0.00608654	positive correlation
ENST00000398637	SLC38A1	0.193341	0.0462863	positive correlation
ENST00000330775	SLC37A4	0.405628	1.46373e-06	positive correlation
ENST00000469636	SLC37A3	0.272992	0.00250772	positive correlation
ENST00000326402	SLC36A4	0.20381	0.0335145	positive correlation
ENST00000398004	SLC35E3	0.260599	0.00426143	positive correlation
ENST00000378509	SLC35B4	0.280659	0.00178654	positive correlation
ENST00000406369	SLC30A6	0.389532	4.35488e-06	positive correlation
ENST00000233535	SLC30A3	0.267987	0.00311204	positive correlation
ENST00000356609	SLC30A10	0.205934	0.0313266	positive correlation
ENST00000476221	SLC2A4RG	0.382798	6.78184e-06	positive correlation
ENST00000275230	SLC2A12	0.257282	0.00488387	positive correlation
ENST00000473357	SLC2A11	0.324063	0.000214938	positive correlation
ENST00000311161	SLC29A2	0.216195	0.022424	positive correlation
ENST00000371755	SLC29A1	0.374162	1.1774e-05	positive correlation
ENST00000368660	SLC27A3	0.313766	0.000365905	positive correlation
ENST00000267842	SLC27A2	0.294504	0.000945823	positive correlation
ENST00000487816	SLC26A10	0.538443	1.49408e-11	positive correlation
ENST00000381401	SLC25A6	0.208689	0.0287251	positive correlation
ENST00000515328	SLC25A5P6	0.200482	0.0371789	positive correlation
ENST00000450250	SLC25A5P1	0.318866	0.000282619	positive correlation
ENST00000513706	SLC25A46	0.204062	0.0332464	positive correlation
ENST00000321510	SLC25A41	0.330554	0.00015239	positive correlation
ENST00000446041	SLC25A36	0.298605	0.000777627	positive correlation
ENST00000392908	SLC25A29	0.430903	2.35207e-07	positive correlation
ENST00000373069	SLC25A25	0.282913	0.00161269	positive correlation
ENST00000435456	SLC25A17	0.221494	0.0186677	positive correlation
ENST00000426521	SLC25A15	0.332564	0.000136548	positive correlation
ENST00000465988	SLC25A14	0.344661	6.94834e-05	positive correlation
ENST00000265631	SLC25A13	0.313009	0.000380536	positive correlation
ENST00000350690	SLC25A10	0.466678	1.39011e-08	positive correlation
ENST00000463289	SLC24A5	0.388389	4.69508e-06	positive correlation
ENST00000339881	SLC23A1	0.19852	0.0395071	positive correlation
ENST00000273173	SLC22A14	0.21425	0.0239402	positive correlation
ENST00000278379	SLC1A2	0.332779	0.000134965	positive correlation
ENST00000258403	SLC19A3	0.285136	0.00146147	positive correlation
ENST00000311124	SLC19A1	0.615733	6.72581e-16	positive correlation
ENST00000276373	SLC18A1	0.30137	0.00067947	positive correlation
ENST00000395347	SLC16A9	0.498822	7.99957e-10	positive correlation
ENST00000295190	SLC16A14	0.347741	5.81579e-05	positive correlation
ENST00000344941	SLC15A5	0.198936	0.0390018	positive correlation
ENST00000376744	SLC15A4	0.2471	0.00732048	positive correlation
ENST00000471405	SLC13A4	0.335591	0.000115512	positive correlation
ENST00000262051	SLC11A2	0.299303	0.000752222	positive correlation
ENST00000273861	SLC10A4	0.191487	0.0489263	positive correlation
ENST00000429429	SLBP	0.24183	0.00896114	positive correlation
ENST00000358679	SLAIN1	0.562077	1.06083e-12	positive correlation
ENST00000274255	SKP2	0.532105	2.96705e-11	positive correlation
ENST00000230640	SKIV2L2	0.245131	0.00788556	positive correlation
ENST00000491994	SKIV2L	0.34689	6.10543e-05	positive correlation
ENST00000314759	SKA3	0.287057	0.00133887	positive correlation
ENST00000330137	SKA2	0.244014	0.00823529	positive correlation
ENST00000285116	SKA1	0.340335	8.86673e-05	positive correlation
ENST00000260653	SIX3	0.192954	0.0468418	positive correlation
ENST00000328666	SIRT7	0.196051	0.0425665	positive correlation
ENST00000337491	SIRT6	0.393561	3.34085e-06	positive correlation
ENST00000202967	SIRT4	0.47635	6.0049e-09	positive correlation
ENST00000222345	SIPA1L3	0.24251	0.00873022	positive correlation
ENST00000449260	SILV	0.278414	0.00197227	positive correlation
ENST00000471241	SIAH3	0.259226	0.00451193	positive correlation
ENST00000394725	SIAH1	0.244936	0.00794655	positive correlation
ENST00000380913	SHROOM2	0.334418	0.000123337	positive correlation
ENST00000367505	SHPRH	0.420088	5.25446e-07	positive correlation
ENST00000225519	SHPK	0.25207	0.00602544	positive correlation
ENST00000376325	SHISA7	0.417354	6.40932e-07	positive correlation
ENST00000458022	SHF	0.222695	0.017922	positive correlation
ENST00000221852	SHD	0.215502	0.0229407	positive correlation
ENST00000303383	SHCBP1	0.296808	0.00084835	positive correlation
ENST00000264554	SHC2	0.416301	6.93196e-07	positive correlation
ENST00000449833	SHANK2	0.305863	0.000545502	positive correlation
ENST00000483981	SHANK1	0.411741	9.56044e-07	positive correlation
ENST00000434347	SH3GL3	0.216471	0.0222172	positive correlation
ENST00000488219	SH2D6	0.231224	0.0132718	positive correlation
ENST00000420366	SH2D3C	0.414921	7.60504e-07	positive correlation
ENST00000432527	SH2B2	0.4514	4.81827e-08	positive correlation
ENST00000221566	SGTA	0.357859	3.19832e-05	positive correlation
ENST00000426855	SGSM2	0.355741	3.63068e-05	positive correlation
ENST00000400358	SGSM1	0.226417	0.0157621	positive correlation
ENST00000373202	SGPL1	0.234311	0.0118669	positive correlation
ENST00000357799	SGOL2	0.395893	2.8621e-06	positive correlation
ENST00000442720	SGOL1	0.36824	1.69921e-05	positive correlation
ENST00000341458	SGK2	0.203591	0.0337324	positive correlation
ENST00000371036	SGIP1	0.205382	0.0319	positive correlation
ENST00000369893	SFXN2	0.204622	0.0326635	positive correlation
ENST00000321442	SFXN1	0.433423	1.95003e-07	positive correlation
ENST00000399149	SFRS9P1	0.239529	0.0097942	positive correlation
ENST00000229390	SFRS9	0.310142	0.000440436	positive correlation
ENST00000261674	SFRS8	0.349282	5.33102e-05	positive correlation
ENST00000443213	SFRS7	0.296637	0.000855195	positive correlation
ENST00000244020	SFRS6	0.385301	5.74842e-06	positive correlation
ENST00000373715	SFRS3	0.247771	0.00712296	positive correlation
ENST00000392485	SFRS2	0.247102	0.00732063	positive correlation
ENST00000369239	SFRS18	0.408775	1.17826e-06	positive correlation
ENST00000391952	SFRS16	0.335369	0.000116959	positive correlation
ENST00000286835	SFRS15	0.228233	0.0147549	positive correlation
ENST00000452918	SFRS14	0.359868	2.83722e-05	positive correlation
ENST00000452027	SFRS13B	0.484964	2.82902e-09	positive correlation
ENST00000492112	SFRS13A	0.242272	0.00881102	positive correlation
ENST00000334121	SFRS12	0.410686	1.02827e-06	positive correlation
ENST00000370950	SFRS11	0.310059	0.000442385	positive correlation
ENST00000258962	SFRS1	0.52062	9.41435e-11	positive correlation
ENST00000470472	SFPQ	0.341656	8.21986e-05	positive correlation
ENST00000476577	SFI1	0.48403	3.05777e-09	positive correlation
ENST00000247001	SF4	0.456709	3.14309e-08	positive correlation
ENST00000271628	SF3B4	0.281952	0.00168398	positive correlation
ENST00000302516	SF3B3	0.404257	1.60706e-06	positive correlation
ENST00000335508	SF3B1	0.297131	0.000835369	positive correlation
ENST00000373019	SF3A3	0.355561	3.66936e-05	positive correlation
ENST00000221494	SF3A2	0.526119	5.43753e-11	positive correlation
ENST00000377390	SF1	0.25549	0.00525347	positive correlation
ENST00000360929	SEZ6L	0.343824	7.284e-05	positive correlation
ENST00000477049	SETX	0.266511	0.00331714	positive correlation
ENST00000425046	SETMAR	0.262627	0.00392191	positive correlation
ENST00000354234	SETDB2	0.306496	0.000529039	positive correlation
ENST00000271640	SETDB1	0.619261	3.93452e-16	positive correlation
ENST00000402868	SETD8	0.385503	5.67196e-06	positive correlation
ENST00000394266	SETD6	0.470398	9.962e-09	positive correlation
ENST00000407969	SETD5	0.342688	7.74476e-05	positive correlation
ENST00000332131	SETD4	0.200456	0.037209	positive correlation
ENST00000431180	SETD2	0.26772	0.00314764	positive correlation
ENST00000267197	SETD1B	0.359051	2.97624e-05	positive correlation
ENST00000262519	SETD1A	0.336844	0.00010771	positive correlation
ENST00000282030	SETBP1	0.269991	0.00285583	positive correlation
ENST00000322030	SET	0.389969	4.22777e-06	positive correlation
ENST00000428443	SESTD1	0.419529	5.45462e-07	positive correlation
ENST00000367012	SERTAD4	0.367869	1.73914e-05	positive correlation
ENST00000422342	SERINC5	0.508376	3.20652e-10	positive correlation
ENST00000434218	SERHL	0.53644	1.87104e-11	positive correlation
ENST00000380751	SERF1B	0.200499	0.0371593	positive correlation
ENST00000370995	SERBP1	0.272791	0.00252823	positive correlation
ENST00000475691	SEPT7L	0.198503	0.0395181	positive correlation
ENST00000327347	SEPHS1	0.496112	1.02719e-09	positive correlation
ENST00000394085	SENP7	0.324134	0.000214057	positive correlation
ENST00000296257	SENP2	0.316157	0.000324988	positive correlation
ENST00000004980	SENP1	0.350803	4.87811e-05	positive correlation
ENST00000479820	SEMA6C	0.346302	6.30972e-05	positive correlation
ENST00000451541	SEMA5B	0.264526	0.00361138	positive correlation
ENST00000210633	SEMA4G	0.553416	2.85539e-12	positive correlation
ENST00000356444	SEMA4D	0.200074	0.0376524	positive correlation
ENST00000262124	SEH1L	0.238805	0.0100765	positive correlation
ENST00000339901	SECISBP2	0.445825	7.51081e-08	positive correlation
ENST00000492667	SEC31B	0.220765	0.0191555	positive correlation
ENST00000345254	SEC24C	0.24916	0.0067483	positive correlation
ENST00000293502	SDR9C7	0.267515	0.0031752	positive correlation
ENST00000399390	SDR39U1	0.219453	0.0200493	positive correlation
ENST00000404826	SDK1	0.224953	0.0165869	positive correlation
ENST00000429897	SDHAP2	0.279755	0.001858	positive correlation
ENST00000427149	SDHAP1	0.452533	4.41184e-08	positive correlation
ENST00000497459	SDCCAG8	0.380901	7.65995e-06	positive correlation
ENST00000371725	SDCCAG3	0.222906	0.0177945	positive correlation
ENST00000356260	SDAD1	0.202854	0.0345346	positive correlation
ENST00000340210	SCXB	0.330544	0.000152452	positive correlation
ENST00000340695	SCXA	0.407726	1.26926e-06	positive correlation
ENST00000246104	SCRT2	0.431017	2.33401e-07	positive correlation
ENST00000332135	SCRT1	0.516107	1.47204e-10	positive correlation
ENST00000272732	SCRN3	0.246314	0.0075488	positive correlation
ENST00000407215	SCRN2	0.329555	0.000160725	positive correlation
ENST00000356994	SCRIB	0.554413	2.56686e-12	positive correlation
ENST00000299333	SCN3B	0.34212	7.99649e-05	positive correlation
ENST00000360093	SCN3A	0.207445	0.0298564	positive correlation
ENST00000283256	SCN2A	0.309727	0.000449358	positive correlation
ENST00000369022	SCML4	0.413954	8.17754e-07	positive correlation
ENST00000491988	SCML2	0.465812	1.49003e-08	positive correlation
ENST00000450965	SCLY	0.34834	5.61485e-05	positive correlation
ENST00000281142	SCLT1	0.443748	8.83654e-08	positive correlation
ENST00000220478	SCG3	0.211562	0.026163	positive correlation
ENST00000401642	SCFD2	0.297429	0.00082414	positive correlation
ENST00000503991	SCARNA22	0.199488	0.03832	positive correlation
ENST00000516672	SCARNA13	0.337731	0.000102574	positive correlation
ENST00000360832	SCAP	0.255108	0.00533498	positive correlation
ENST00000452236	SCAND3	0.260492	0.00427996	positive correlation
ENST00000348993	SCAND2	0.318716	0.000284599	positive correlation
ENST00000423610	SC22CB-1E7.1	0.268757	0.00301175	positive correlation
ENST00000267176	SBNO1	0.201266	0.0362827	positive correlation
ENST00000341901	SBK1	0.629659	7.49732e-17	positive correlation
ENST00000287482	SASS6	0.46825	1.20689e-08	positive correlation
ENST00000228284	SART3	0.557758	1.72551e-12	positive correlation
ENST00000221431	SARS2	0.36789	1.73754e-05	positive correlation
ENST00000359139	SAPS2	0.367808	1.74522e-05	positive correlation
ENST00000355423	SAP30BP	0.208305	0.0290548	positive correlation
ENST00000350028	SAMM50	0.271191	0.00270804	positive correlation
ENST00000508892	SAMD14	0.258087	0.00472613	positive correlation
ENST00000341065	SAMD11	0.215859	0.0226757	positive correlation
ENST00000369886	SAMD10	0.562583	9.95186e-13	positive correlation
ENST00000327430	SALL2	0.277835	0.00202218	positive correlation
ENST00000270225	SAE1	0.228626	0.0145698	positive correlation
ENST00000300013	SAAL1	0.326753	0.000186512	positive correlation
ENST00000374680	RXRB	0.225587	0.0162268	positive correlation
ENST00000327570	RWDD4A	0.210949	0.0266668	positive correlation
ENST00000460571	RWDD3	0.212058	0.0257303	positive correlation
ENST00000221413	RUVBL2	0.364046	2.19783e-05	positive correlation
ENST00000322623	RUVBL1	0.374392	1.16021e-05	positive correlation
ENST00000426726	RUNDC3A	0.192734	0.0471435	positive correlation
ENST00000255674	RTTN	0.197802	0.0403707	positive correlation
ENST00000335099	RTN4RL2	0.196092	0.0425167	positive correlation
ENST00000416372	RTN4R	0.419577	5.44016e-07	positive correlation
ENST00000474911	RTN1	0.224936	0.016592	positive correlation
ENST00000373789	RTKN2	0.492799	1.39641e-09	positive correlation
ENST00000389629	RTF1	0.279872	0.00184826	positive correlation
ENST00000370003	RTEL1	0.340807	8.62841e-05	positive correlation
ENST00000331738	RSRC2	0.262138	0.00400012	positive correlation
ENST00000464171	RSRC1	0.205929	0.0313297	positive correlation
ENST00000394420	RSPRY1	0.369301	1.5922e-05	positive correlation
ENST00000485920	RSPH10B2	0.273461	0.002458	positive correlation
ENST00000434442	RSL24D1P8	0.314095	0.000360008	positive correlation
ENST00000449255	RSL24D1P3	0.287348	0.00132409	positive correlation
ENST00000308488	RSF1	0.280517	0.00179807	positive correlation
ENST00000258955	RSAD1	0.236941	0.0107915	positive correlation
ENST00000254605	RRP8	0.300307	0.000714553	positive correlation
ENST00000366932	RRP15	0.397657	2.53335e-06	positive correlation
ENST00000427965	RRN3P2	0.264273	0.00365123	positive correlation
ENST00000304567	RRM2	0.544283	7.95391e-12	positive correlation
ENST00000300738	RRM1	0.260045	0.00436056	positive correlation
ENST00000273064	RQCD1	0.535915	1.9689e-11	positive correlation
ENST00000298317	RPUSD4	0.319656	0.000270861	positive correlation
ENST00000354585	RPSAP58	0.338367	9.91143e-05	positive correlation
ENST00000421328	RPSAP1	0.23108	0.0133378	positive correlation
ENST00000396651	RPS8	0.234872	0.0116356	positive correlation
ENST00000472966	RPS7	0.267169	0.00322262	positive correlation
ENST00000225577	RPS6KB1	0.207255	0.030028	positive correlation
ENST00000262752	RPS6KA6	0.231635	0.0130752	positive correlation
ENST00000315377	RPS6	0.273511	0.00245283	positive correlation
ENST00000415238	RPS5P2	0.222805	0.0178537	positive correlation
ENST00000414617	RPS5L	0.219312	0.0201458	positive correlation
ENST00000196551	RPS5	0.390995	3.94965e-06	positive correlation
ENST00000316084	RPS4X	0.215212	0.0231528	positive correlation
ENST00000421346	RPS3P2	0.209514	0.0279574	positive correlation
ENST00000389400	RPS3AP5	0.281945	0.00168412	positive correlation
ENST00000411933	RPS3AP3	0.191007	0.0496378	positive correlation
ENST00000509736	RPS3A	0.209378	0.0280657	positive correlation
ENST00000447334	RPS2L1	0.243849	0.00828954	positive correlation
ENST00000449223	RPS28	0.42045	5.10781e-07	positive correlation
ENST00000404735	RPS27A	0.28366	0.00155875	positive correlation
ENST00000356464	RPS26	0.233233	0.012325	positive correlation
ENST00000360830	RPS24	0.207981	0.029347	positive correlation
ENST00000512493	RPS23	0.235927	0.0111914	positive correlation
ENST00000343986	RPS21	0.341887	8.10404e-05	positive correlation
ENST00000415286	RPS19P1	0.273091	0.00249705	positive correlation
ENST00000221975	RPS19	0.33467	0.00012167	positive correlation
ENST00000330339	RPS17	0.252016	0.00603883	positive correlation
ENST00000251453	RPS16	0.290753	0.0011291	positive correlation
ENST00000436276	RPS15AP5	0.245823	0.00769183	positive correlation
ENST00000457423	RPS15AP1	0.249829	0.00657864	positive correlation
ENST00000322989	RPS15A	0.581266	9.08387e-14	positive correlation
ENST00000233609	RPS15	0.287959	0.00128912	positive correlation
ENST00000401695	RPS14	0.211581	0.0261483	positive correlation
ENST00000484616	RPS12	0.278675	0.00195115	positive correlation
ENST00000451072	RPS11P1	0.208869	0.0285523	positive correlation
ENST00000483430	RPS11	0.223747	0.0172804	positive correlation
ENST00000439253	RPS10P3	0.20084	0.0367802	positive correlation
ENST00000492704	RPS10L	0.270914	0.00274102	positive correlation
ENST00000464218	RPS10	0.198297	0.0397446	positive correlation
ENST00000401000	RPRD2	0.400688	2.05673e-06	positive correlation
ENST00000373433	RPRD1B	0.345697	6.5387e-05	positive correlation
ENST00000399022	RPRD1A	0.247326	0.00725258	positive correlation
ENST00000321153	RPLP2	0.249259	0.00672605	positive correlation
ENST00000228306	RPLP0	0.329974	0.000157191	positive correlation
ENST00000330965	RPL9P7	0.208384	0.0289907	positive correlation
ENST00000504470	RPL9	0.213891	0.0242121	positive correlation
ENST00000262584	RPL8	0.268175	0.00308843	positive correlation
ENST00000493763	RPL7L1	0.322547	0.00023265	positive correlation
ENST00000470544	RPL7AP31	0.215905	0.0226497	positive correlation
ENST00000396466	RPL7	0.208104	0.0292264	positive correlation
ENST00000370321	RPL5	0.322878	0.000228698	positive correlation
ENST00000432669	RPL4	0.28658	0.0013697	positive correlation
ENST00000413027	RPL3P2	0.261384	0.00412454	positive correlation
ENST00000361575	RPL39	0.280593	0.00179175	positive correlation
ENST00000494116	RPL37AP8	0.302284	0.00065063	positive correlation
ENST00000412502	RPL37AP1	0.315601	0.000333945	positive correlation
ENST00000456586	RPL37A	0.218338	0.0208519	positive correlation
ENST00000419720	RPL36P1	0.192113	0.0480543	positive correlation
ENST00000347512	RPL36	0.242099	0.00886468	positive correlation
ENST00000394667	RPL34	0.212876	0.0250237	positive correlation
ENST00000507287	RPL32P3	0.456441	3.20977e-08	positive correlation
ENST00000273223	RPL32	0.274218	0.00237514	positive correlation
ENST00000456292	RPL31	0.247489	0.0072036	positive correlation
ENST00000287038	RPL30	0.294504	0.000945972	positive correlation
ENST00000479017	RPL29	0.260188	0.0043348	positive correlation
ENST00000358609	RPL27AP	0.229331	0.0141913	positive correlation
ENST00000314138	RPL27A	0.247008	0.00734656	positive correlation
ENST00000253788	RPL27	0.303433	0.00061557	positive correlation
ENST00000293842	RPL26	0.351502	4.67434e-05	positive correlation
ENST00000326586	RPL24P4	0.236104	0.0111206	positive correlation
ENST00000421023	RPL24P2	0.252536	0.00591424	positive correlation
ENST00000320371	RPL23P2	0.36334	2.29406e-05	positive correlation
ENST00000498122	RPL23AP53	0.46271	1.93416e-08	positive correlation
ENST00000394935	RPL23A	0.247367	0.00724169	positive correlation
ENST00000394332	RPL23	0.205596	0.0316637	positive correlation
ENST00000234875	RPL22	0.382695	6.823e-06	positive correlation
ENST00000395517	RPL21P3	0.230529	0.013608	positive correlation
ENST00000225430	RPL19	0.364317	2.16331e-05	positive correlation
ENST00000462885	RPL18AP3	0.320483	0.000259349	positive correlation
ENST00000222247	RPL18A	0.301882	0.000662928	positive correlation
ENST00000084795	RPL18	0.309986	0.000444	positive correlation
ENST00000418495	RPL17	0.338042	0.000100978	positive correlation
ENST00000479563	RPL14	0.204064	0.0332473	positive correlation
ENST00000430133	RPL13AP6	0.198264	0.0397818	positive correlation
ENST00000439189	RPL13AP5	0.29039	0.00114857	positive correlation
ENST00000482081	RPL12P8	0.213487	0.024531	positive correlation
ENST00000454660	RPL12L3	0.248123	0.00702878	positive correlation
ENST00000497825	RPL12	0.235562	0.0113474	positive correlation
ENST00000374550	RPL11	0.301947	0.000660873	positive correlation
ENST00000406049	RPL10P1	0.256425	0.0050577	positive correlation
ENST00000322203	RPL10A	0.268955	0.00298565	positive correlation
ENST00000283646	RPIA	0.466551	1.40281e-08	positive correlation
ENST00000262135	RPGRIP1L	0.488213	2.12151e-09	positive correlation
ENST00000327154	RPAIN	0.354837	3.83591e-05	positive correlation
ENST00000254719	RPA1	0.314435	0.000353734	positive correlation
ENST00000443264	RP9P	0.234096	0.0119579	positive correlation
ENST00000297157	RP9	0.389074	4.48778e-06	positive correlation
ENST00000446766	RP6-74O6.3	0.226354	0.0157937	positive correlation
ENST00000416378	RP6-74O6.1	0.302684	0.000638003	positive correlation
ENST00000456392	RP6-159A1.2	0.300509	0.000707535	positive correlation
ENST00000412542	RP6-105D16.1	0.270778	0.0027567	positive correlation
ENST00000422106	RP5-998N21.8	0.208653	0.0287493	positive correlation
ENST00000422758	RP5-997D24.5	0.427456	3.03961e-07	positive correlation
ENST00000436098	RP5-994D16.7	0.209158	0.0282695	positive correlation
ENST00000414339	RP5-994D16.3	0.394107	3.21995e-06	positive correlation
ENST00000433469	RP5-981L23.2	0.28415	0.00152713	positive correlation
ENST00000400371	RP5-981L23.1	0.305065	0.000568473	positive correlation
ENST00000417666	RP5-965K10.2	0.200428	0.037241	positive correlation
ENST00000506387	RP5-955M13.3	0.241499	0.00907496	positive correlation
ENST00000440621	RP5-930J4.5	0.353992	4.02579e-05	positive correlation
ENST00000450202	RP5-915N17.3	0.191047	0.0495955	positive correlation
ENST00000467537	RP5-894A10.2	0.401534	1.9365e-06	positive correlation
ENST00000444968	RP5-890O3.9	0.315082	0.000342522	positive correlation
ENST00000427796	RP5-886K2.3	0.277124	0.00208665	positive correlation
ENST00000421553	RP5-874C20.3	0.322322	0.000235396	positive correlation
ENST00000413347	RP5-870F10.4	0.247924	0.00708086	positive correlation
ENST00000366622	RP5-862P8.2	0.219322	0.0201438	positive correlation
ENST00000445194	RP5-854E16.2	0.328756	0.000167764	positive correlation
ENST00000422550	RP5-839M11.1	0.590609	2.60704e-14	positive correlation
ENST00000449270	RP5-839B4.8	0.192174	0.0479679	positive correlation
ENST00000448213	RP5-837I24.1	0.238456	0.010202	positive correlation
ENST00000422958	RP5-827C21.1	0.229083	0.0143209	positive correlation
ENST00000333487	RP5-821D11.7	0.398606	2.38159e-06	positive correlation
ENST00000416578	RP5-1198E17.1	0.242581	0.00870967	positive correlation
ENST00000360342	RP5-1187M17.10	0.240405	0.00948111	positive correlation
ENST00000412962	RP5-1182A14.4	0.290708	0.00113132	positive correlation
ENST00000415414	RP5-1180C10.2	0.560925	1.20507e-12	positive correlation
ENST00000457667	RP5-1168A5.1	0.262574	0.00392977	positive correlation
ENST00000426279	RP5-1158H2.2	0.324703	0.000207563	positive correlation
ENST00000413941	RP5-1119O21.2	0.348688	5.51021e-05	positive correlation
ENST00000443469	RP5-1119D9.4	0.220606	0.0192608	positive correlation
ENST00000444259	RP5-1112D6.4	0.362024	2.48592e-05	positive correlation
ENST00000406190	RP5-1106E3.1	0.246636	0.00745305	positive correlation
ENST00000432239	RP5-1104E15.6	0.227423	0.0152114	positive correlation
ENST00000397037	RP5-1100H13.3	0.254753	0.00541084	positive correlation
ENST00000456064	RP5-1099D15.1	0.266308	0.0033461	positive correlation
ENST00000452079	RP5-1092A11.4	0.275186	0.00227374	positive correlation
ENST00000454743	RP5-1091N2.2	0.267087	0.00323391	positive correlation
ENST00000449169	RP5-1074L1.1	0.272447	0.002566	positive correlation
ENST00000419536	RP5-1073O3.5	0.35598	3.5809e-05	positive correlation
ENST00000458402	RP5-1068H6.3	0.214926	0.0233816	positive correlation
ENST00000434311	RP5-1068B5.3	0.35898	2.98851e-05	positive correlation
ENST00000457263	RP5-1056L3.3	0.3492	5.35609e-05	positive correlation
ENST00000435306	RP5-1055C14.7	0.332319	0.000138291	positive correlation
ENST00000458151	RP5-1024G6.5	0.503531	5.17344e-10	positive correlation
ENST00000468281	RP4-816N1.1	0.224025	0.0171253	positive correlation
ENST00000416512	RP4-811H24.6	0.211449	0.0262665	positive correlation
ENST00000457898	RP4-798A10.2	0.324837	0.000206254	positive correlation
ENST00000430869	RP4-796I17.5	0.28039	0.00180643	positive correlation
ENST00000512005	RP4-785G19.5	0.210988	0.0266412	positive correlation
ENST00000444950	RP4-783C10.3	0.328198	0.00017282	positive correlation
ENST00000449012	RP4-781K5.4	0.202756	0.0346342	positive correlation
ENST00000393647	RP4-778K6.1	0.197726	0.0404693	positive correlation
ENST00000397222	RP4-774G10.1	0.24422	0.0081688	positive correlation
ENST00000412270	RP4-773A18.5	0.345023	6.79978e-05	positive correlation
ENST00000430373	RP4-773A18.4	0.375243	1.09954e-05	positive correlation
ENST00000455621	RP4-765C7.2	0.20701	0.030273	positive correlation
ENST00000434805	RP4-765A10.1	0.301117	0.000687248	positive correlation
ENST00000514958	RP4-758J18.5	0.320131	0.000264082	positive correlation
ENST00000433398	RP4-756H11.2	0.193369	0.0462507	positive correlation
ENST00000461019	RP4-751H13.6	0.215492	0.0229435	positive correlation
ENST00000417061	RP4-740C4.5	0.312437	0.00039181	positive correlation
ENST00000452808	RP4-713B5.2	0.245232	0.00785718	positive correlation
ENST00000458368	RP4-697K14.3	0.200241	0.0374585	positive correlation
ENST00000456611	RP4-694B14.4	0.239721	0.0097317	positive correlation
ENST00000425820	RP4-694A7.2	0.239568	0.00977842	positive correlation
ENST00000417586	RP4-669P10.19	0.320409	0.000260307	positive correlation
ENST00000416037	RP4-669P10.18	0.375164	1.1048e-05	positive correlation
ENST00000428786	RP4-669P10.16	0.306483	0.000529335	positive correlation
ENST00000514436	RP4-669L17.8	0.346286	6.31485e-05	positive correlation
ENST00000425496	RP4-669L17.10	0.323077	0.00022647	positive correlation
ENST00000451327	RP4-667H12.4	0.233804	0.0120815	positive correlation
ENST00000424799	RP4-655L22.2	0.486014	2.57587e-09	positive correlation
ENST00000413701	RP4-635A23.4	0.231188	0.0132862	positive correlation
ENST00000392075	RP4-612B18.3	0.204871	0.0324266	positive correlation
ENST00000447415	RP4-612B15.2	0.225659	0.016185	positive correlation
ENST00000450122	RP4-610L12.2	0.197273	0.041015	positive correlation
ENST00000447343	RP4-583P15.10	0.278564	0.00195889	positive correlation
ENST00000422519	RP4-564F22.5	0.261291	0.0041407	positive correlation
ENST00000423536	RP4-564F22.2	0.219649	0.0199125	positive correlation
ENST00000428881	RP4-560B9.1	0.224671	0.0167421	positive correlation
ENST00000416137	RP3-522D1.2	0.249051	0.00677891	positive correlation
ENST00000422022	RP3-522D1.1	0.42447	3.80045e-07	positive correlation
ENST00000455252	RP3-511B24.4	0.220873	0.0190811	positive correlation
ENST00000452048	RP3-510O8.4	0.234335	0.0118585	positive correlation
ENST00000431924	RP3-508I15.9	0.553292	2.89346e-12	positive correlation
ENST00000423346	RP3-508I15.10	0.426101	3.36648e-07	positive correlation
ENST00000439908	RP3-499B10.5	0.303945	0.000601108	positive correlation
ENST00000452900	RP3-499B10.4	0.24427	0.00815429	positive correlation
ENST00000454907	RP3-497J21.1	0.366584	1.88333e-05	positive correlation
ENST00000438298	RP3-487J7.2	0.307604	0.000500009	positive correlation
ENST00000435100	RP3-486I3.4	0.360338	2.76056e-05	positive correlation
ENST00000445310	RP3-485C17.1	0.204793	0.0325052	positive correlation
ENST00000428818	RP3-477H23.3	0.513741	1.86147e-10	positive correlation
ENST00000424705	RP3-461P17.10	0.239771	0.00971684	positive correlation
ENST00000468816	RP3-461F17.1	0.197121	0.0412126	positive correlation
ENST00000428606	RP3-449O17.1	0.24928	0.006722	positive correlation
ENST00000424380	RP3-430N8.8	0.327302	0.000181176	positive correlation
ENST00000442184	RP3-417O22.3	0.215795	0.0227227	positive correlation
ENST00000426577	RP3-417G15.1	0.302745	0.00063625	positive correlation
ENST00000398220	RP3-408B20.3	0.219657	0.0199075	positive correlation
ENST00000492092	RP3-402G11.5	0.438275	1.34885e-07	positive correlation
ENST00000369372	RP3-377D14.1	0.21484	0.0234476	positive correlation
ENST00000447134	RP3-344J20.2	0.235934	0.0111895	positive correlation
ENST00000403958	RP3-340B19.2	0.253684	0.00564606	positive correlation
ENST00000417591	RP3-337H4.8	0.340241	8.91822e-05	positive correlation
ENST00000402069	RP3-337H4.6	0.252217	0.00599266	positive correlation
ENST00000394552	RP3-324O17.4	0.362021	2.4857e-05	positive correlation
ENST00000407465	RP3-323M4.3	0.25268	0.005885	positive correlation
ENST00000511998	RP13-685P2.5	0.37893	8.67755e-06	positive correlation
ENST00000506964	RP13-685P2.4	0.262044	0.004013	positive correlation
ENST00000507284	RP13-588I20.1	0.239456	0.00982257	positive correlation
ENST00000488289	RP13-585F24.1	0.253107	0.00578017	positive correlation
ENST00000499587	RP13-578N3.3	0.220936	0.0190419	positive correlation
ENST00000442166	RP13-530H6.2	0.32915	0.000164403	positive correlation
ENST00000455777	RP13-507I23.1	0.231424	0.013176	positive correlation
ENST00000366397	RP13-46G5.5	0.253296	0.00573589	positive correlation
ENST00000431580	RP13-401N8.5	0.282473	0.00164444	positive correlation
ENST00000429143	RP13-36G14.2	0.281326	0.00173186	positive correlation
ENST00000450308	RP13-34C21.1	0.227169	0.0153485	positive correlation
ENST00000443413	RP13-258O15.1	0.291101	0.00111054	positive correlation
ENST00000412436	RP13-228J13.1	0.253079	0.00578558	positive correlation
ENST00000452976	RP13-225O21.3	0.224621	0.0167699	positive correlation
ENST00000396021	RP13-178D16.2	0.231001	0.0133736	positive correlation
ENST00000442673	RP13-15E13.1	0.196317	0.0422267	positive correlation
ENST00000452042	RP13-131K19.2	0.280355	0.00180862	positive correlation
ENST00000415982	RP13-131K19.1	0.329449	0.00016164	positive correlation
ENST00000415623	RP11-9E13.4	0.283519	0.00156821	positive correlation
ENST00000389897	RP11-98D18.9	0.279832	0.0018512	positive correlation
ENST00000457548	RP11-98D18.1	0.342473	7.83688e-05	positive correlation
ENST00000488229	RP11-986E7.1	0.192889	0.0469173	positive correlation
ENST00000512319	RP11-974F13.6	0.366075	1.94122e-05	positive correlation
ENST00000467036	RP11-96J23.1	0.216396	0.0222734	positive correlation
ENST00000465542	RP11-96D1.1	0.220353	0.0194364	positive correlation
ENST00000451760	RP11-96C23.10	0.407916	1.25264e-06	positive correlation
ENST00000433624	RP11-954J6.3	0.206977	0.0302996	positive correlation
ENST00000428782	RP11-94I2.4	0.221259	0.0188268	positive correlation
ENST00000281815	RP11-94I2.2	0.254292	0.0055073	positive correlation
ENST00000472088	RP11-941H19.2	0.288716	0.00124407	positive correlation
ENST00000504077	RP11-93O17.2	0.209482	0.0279798	positive correlation
ENST00000304751	RP11-93K22.12	0.245827	0.00769228	positive correlation
ENST00000392422	RP11-93C20.1	0.209503	0.0279648	positive correlation
ENST00000443181	RP11-92K2.2	0.233367	0.0122675	positive correlation
ENST00000495378	RP11-91P24.1	0.257658	0.00481003	positive correlation
ENST00000454736	RP11-91K11.2	0.233679	0.0121346	positive correlation
ENST00000341141	RP11-904M10.1	0.431586	2.23237e-07	positive correlation
ENST00000427732	RP11-89F3.2	0.370388	1.48715e-05	positive correlation
ENST00000463605	RP11-88H10.1	0.194549	0.0446007	positive correlation
ENST00000274605	RP11-889L3.3	0.296998	0.000840542	positive correlation
ENST00000477964	RP11-889L3.1	0.383114	6.64039e-06	positive correlation
ENST00000413888	RP11-87M1.1	0.328094	0.000173713	positive correlation
ENST00000426037	RP11-87L10.1	0.230546	0.0135994	positive correlation
ENST00000423914	RP11-86A5.1	0.209174	0.0282596	positive correlation
ENST00000428553	RP11-864N7.2	0.255872	0.00517329	positive correlation
ENST00000488371	RP11-864J10.2	0.233414	0.0122506	positive correlation
ENST00000465511	RP11-861M13.1	0.277033	0.00209461	positive correlation
ENST00000433260	RP11-84P7.1	0.301653	0.000670424	positive correlation
ENST00000266610	RP11-848D3.1	0.217754	0.0212676	positive correlation
ENST00000515617	RP11-834C11.3	0.25642	0.00505817	positive correlation
ENST00000474540	RP11-832N8.1	0.231192	0.0132857	positive correlation
ENST00000468034	RP11-829H16.2	0.268623	0.00302883	positive correlation
ENST00000508973	RP11-823P9.1	0.359173	2.95548e-05	positive correlation
ENST00000471002	RP11-820K3.1	0.408347	1.21547e-06	positive correlation
ENST00000430660	RP11-816B4.2	0.207536	0.0297634	positive correlation
ENST00000398581	RP11-814M22.1	0.257377	0.00486455	positive correlation
ENST00000366280	RP11-814E24.1	0.209853	0.0276418	positive correlation
ENST00000449882	RP11-80H5.4	0.423693	4.01347e-07	positive correlation
ENST00000431139	RP11-80B9.4	0.230053	0.0138279	positive correlation
ENST00000413801	RP11-80B9.1	0.234856	0.011641	positive correlation
ENST00000431682	RP11-7G23.8	0.272782	0.00252895	positive correlation
ENST00000441768	RP11-7G23.7	0.212203	0.0256068	positive correlation
ENST00000438280	RP11-7G23.6	0.354771	3.84802e-05	positive correlation
ENST00000431805	RP11-7G23.4	0.253955	0.00558493	positive correlation
ENST00000400979	RP11-7G12.2	0.360621	2.71404e-05	positive correlation
ENST00000453790	RP11-79N23.1	0.196546	0.0419098	positive correlation
ENST00000440700	RP11-79D8.2	0.233522	0.0122073	positive correlation
ENST00000446006	RP11-797H7.3	0.236006	0.0111617	positive correlation
ENST00000426891	RP11-797H7.2	0.218571	0.0206838	positive correlation
ENST00000427545	RP11-797H7.1	0.313146	0.00037802	positive correlation
ENST00000472981	RP11-796G6.1	0.229339	0.0141895	positive correlation
ENST00000457166	RP11-792A8.2	0.273798	0.00242139	positive correlation
ENST00000471756	RP11-791G16.2	0.234038	0.0119812	positive correlation
ENST00000488538	RP11-791G16.1	0.22386	0.0172105	positive correlation
ENST00000429011	RP11-789G22.2	0.23033	0.0137029	positive correlation
ENST00000471731	RP11-786O7.1	0.397061	2.64332e-06	positive correlation
ENST00000468051	RP11-786F14.1	0.207022	0.0302649	positive correlation
ENST00000428940	RP11-77P6.2	0.191727	0.0485976	positive correlation
ENST00000342944	RP11-77P19.1	0.331039	0.000148482	positive correlation
ENST00000507856	RP11-77P16.4	0.234668	0.0117105	positive correlation
ENST00000416401	RP11-77M5.1	0.195993	0.0426461	positive correlation
ENST00000433853	RP11-778D9.4	0.220455	0.0193619	positive correlation
ENST00000505448	RP11-774O3.3	0.276549	0.00213979	positive correlation
ENST00000451581	RP11-76K19.1	0.197323	0.0409509	positive correlation
ENST00000437151	RP11-76H14.3	0.194297	0.0449603	positive correlation
ENST00000448129	RP11-767C1.1	0.49108	1.6395e-09	positive correlation
ENST00000481157	RP11-766N7.1	0.208783	0.0286368	positive correlation
ENST00000376334	RP11-764K9.4	0.19831	0.0397346	positive correlation
ENST00000437749	RP11-764K9.3	0.200111	0.0376141	positive correlation
ENST00000455245	RP11-764K9.2	0.270275	0.00282022	positive correlation
ENST00000417843	RP11-764K9.1	0.240798	0.00933404	positive correlation
ENST00000441419	RP11-763B22.5	0.230312	0.0137118	positive correlation
ENST00000455105	RP11-763B22.4	0.366473	1.89383e-05	positive correlation
ENST00000432512	RP11-763B22.3	0.384909	5.89538e-06	positive correlation
ENST00000457554	RP11-761N21.2	0.234646	0.0117202	positive correlation
ENST00000430756	RP11-761E20.1	0.27248	0.00256249	positive correlation
ENST00000443092	RP11-760M1.1	0.309811	0.000447932	positive correlation
ENST00000435487	RP11-760D2.7	0.193296	0.0463383	positive correlation
ENST00000341855	RP11-760D2.10	0.429473	2.61192e-07	positive correlation
ENST00000447950	RP11-75C9.1	0.313506	0.000370927	positive correlation
ENST00000505530	RP11-756A22.4	0.205716	0.031537	positive correlation
ENST00000447960	RP11-746P2.3	0.472846	8.11848e-09	positive correlation
ENST00000502715	RP11-738E22.1	0.299538	0.000742902	positive correlation
ENST00000424262	RP11-734K21.1	0.196591	0.0418488	positive correlation
ENST00000297369	RP11-728K20.1	0.232892	0.0124777	positive correlation
ENST00000498297	RP11-723O4.2	0.289348	0.00120855	positive correlation
ENST00000510079	RP11-721G13.1	0.22207	0.0183085	positive correlation
ENST00000513220	RP11-710F7.3	0.463024	1.8869e-08	positive correlation
ENST00000381105	RP11-706O15.7	0.235521	0.011365	positive correlation
ENST00000451781	RP11-706O15.5	0.40442	1.59205e-06	positive correlation
ENST00000381108	RP11-706O15.3	0.194134	0.0451917	positive correlation
ENST00000469903	RP11-706O15.1	0.487197	2.3178e-09	positive correlation
ENST00000503199	RP11-704G19.1	0.235513	0.0113666	positive correlation
ENST00000407940	RP11-69L16.5	0.228971	0.0143839	positive correlation
ENST00000366308	RP11-690C23.2	0.244932	0.00794692	positive correlation
ENST00000480068	RP11-689J19.1	0.28044	0.00180279	positive correlation
ENST00000513916	RP11-688H10.1	0.210202	0.0273303	positive correlation
ENST00000414975	RP11-681L4.1	0.258098	0.00472415	positive correlation
ENST00000456660	RP11-678B3.2	0.313172	0.000377501	positive correlation
ENST00000439415	RP11-674N8.1	0.251211	0.00624001	positive correlation
ENST00000510536	RP11-673E1.1	0.216975	0.0218401	positive correlation
ENST00000480487	RP11-671J11.2	0.2419	0.00893503	positive correlation
ENST00000428641	RP11-66D17.5	0.307092	0.000513237	positive correlation
ENST00000474297	RP11-668G8.1	0.245648	0.00774002	positive correlation
ENST00000439631	RP11-667F9.1	0.193737	0.0457403	positive correlation
ENST00000415104	RP11-666A1.5	0.372258	1.32117e-05	positive correlation
ENST00000430618	RP11-666A1.3	0.3951	3.01493e-06	positive correlation
ENST00000427485	RP11-666A1.2	0.24901	0.00678817	positive correlation
ENST00000502784	RP11-65F13.1	0.273621	0.00244029	positive correlation
ENST00000437060	RP11-656D10.6	0.228332	0.014712	positive correlation
ENST00000450713	RP11-656D10.3	0.205825	0.0314316	positive correlation
ENST00000472498	RP11-655M14.2	0.211009	0.0266217	positive correlation
ENST00000445047	RP11-654E17.2	0.325652	0.000197578	positive correlation
ENST00000508959	RP11-650J17.1	0.200566	0.0370833	positive correlation
ENST00000472163	RP11-642N14.1	0.256807	0.00497937	positive correlation
ENST00000418623	RP11-641D5.1	0.227874	0.0149506	positive correlation
ENST00000483456	RP11-641C17.1	0.198829	0.0391361	positive correlation
ENST00000443998	RP11-632C17__A.1	0.245899	0.00767021	positive correlation
ENST00000474162	RP11-631M6.1	0.220025	0.0196698	positive correlation
ENST00000468292	RP11-62J1.3	0.428168	2.88322e-07	positive correlation
ENST00000394133	RP11-624L12.1	0.278211	0.00198972	positive correlation
ENST00000483219	RP11-624G17.1	0.197232	0.0410627	positive correlation
ENST00000495088	RP11-624D20.1	0.22274	0.0178961	positive correlation
ENST00000358374	RP11-622O11.1	0.227409	0.0152177	positive correlation
ENST00000510899	RP11-616K6.1	0.307646	0.000498986	positive correlation
ENST00000485945	RP11-613M5.2	0.200967	0.036628	positive correlation
ENST00000484287	RP11-613M5.1	0.257857	0.00477104	positive correlation
ENST00000413915	RP11-613M10.6	0.348106	5.6892e-05	positive correlation
ENST00000503372	RP11-605F14.2	0.228126	0.0148102	positive correlation
ENST00000504322	RP11-605F14.1	0.362033	2.485e-05	positive correlation
ENST00000459980	RP11-5O17.2	0.194373	0.0448432	positive correlation
ENST00000509750	RP11-5N11.2	0.193329	0.0462949	positive correlation
ENST00000464893	RP11-59H1.1	0.241187	0.00918842	positive correlation
ENST00000429530	RP11-59D5__B.2	0.317037	0.000310638	positive correlation
ENST00000401798	RP11-592N21.1	0.244345	0.00813082	positive correlation
ENST00000424651	RP11-590C23.1	0.231811	0.0129931	positive correlation
ENST00000506566	RP11-589E1.1	0.244541	0.00807169	positive correlation
ENST00000508601	RP11-586D19.1	0.194014	0.0453575	positive correlation
ENST00000503987	RP11-584P21.2	0.236164	0.0110941	positive correlation
ENST00000509766	RP11-580J4.1	0.21256	0.0253006	positive correlation
ENST00000471945	RP11-579O24.1	0.213297	0.0246778	positive correlation
ENST00000431490	RP11-578F5.1	0.294803	0.000932792	positive correlation
ENST00000434317	RP11-577H5.1	0.400541	2.07814e-06	positive correlation
ENST00000448389	RP11-575L7.8	0.200818	0.0368011	positive correlation
ENST00000434147	RP11-574K11.5	0.386396	5.34852e-06	positive correlation
ENST00000456638	RP11-574K11.16	0.342256	7.93614e-05	positive correlation
ENST00000490139	RP11-572M11.3	0.238758	0.0100914	positive correlation
ENST00000402743	RP11-570P14.1	0.341449	8.31822e-05	positive correlation
ENST00000440699	RP11-569O4.6	0.300731	0.000699677	positive correlation
ENST00000454001	RP11-569O4.5	0.27444	0.00235234	positive correlation
ENST00000432783	RP11-569G13.2	0.201825	0.0356607	positive correlation
ENST00000507739	RP11-567N4.3	0.195003	0.0439569	positive correlation
ENST00000416056	RP11-565J7.1	0.441388	1.05682e-07	positive correlation
ENST00000504270	RP11-564P3.1	0.204257	0.0330378	positive correlation
ENST00000453301	RP11-564D11.3	0.442824	9.45945e-08	positive correlation
ENST00000442076	RP11-564C4.5	0.222491	0.0180502	positive correlation
ENST00000453244	RP11-562P17.2	0.22486	0.016631	positive correlation
ENST00000409132	RP11-561N12.5	0.337443	0.000104186	positive correlation
ENST00000454982	RP11-561N12.4	0.238842	0.0100613	positive correlation
ENST00000414815	RP11-561N12.1	0.191304	0.0492117	positive correlation
ENST00000459899	RP11-561B11.1	0.266949	0.00325159	positive correlation
ENST00000392739	RP11-557B23.1	0.258643	0.00462437	positive correlation
ENST00000455130	RP11-556N21.2	0.280327	0.00181097	positive correlation
ENST00000453498	RP11-556N21.1	0.267052	0.003239	positive correlation
ENST00000332100	RP11-556K13.1	0.316288	0.000322797	positive correlation
ENST00000449885	RP11-554O1.1	0.310182	0.00043968	positive correlation
ENST00000441327	RP11-553J6.1	0.222811	0.0178508	positive correlation
ENST00000491709	RP11-553A10.2	0.195175	0.0437301	positive correlation
ENST00000416099	RP11-552M11.4	0.359427	2.91246e-05	positive correlation
ENST00000447315	RP11-552E20.4	0.19528	0.0435899	positive correlation
ENST00000373171	RP11-552E20.3	0.26491	0.00355404	positive correlation
ENST00000423329	RP11-551M15.3	0.229411	0.0141521	positive correlation
ENST00000425094	RP11-551M15.2	0.442243	9.87145e-08	positive correlation
ENST00000422994	RP11-551M15.1	0.250148	0.0064956	positive correlation
ENST00000393978	RP11-550P23.3	0.290557	0.00113944	positive correlation
ENST00000427198	RP11-550E22.4	0.420622	5.03976e-07	positive correlation
ENST00000434512	RP11-550E22.3	0.233723	0.0121195	positive correlation
ENST00000417705	RP11-54O7.3	0.298018	0.000800902	positive correlation
ENST00000398216	RP11-54O7.2	0.198564	0.03946	positive correlation
ENST00000448179	RP11-54O7.1	0.33819	0.000100144	positive correlation
ENST00000425356	RP11-54K16.2	0.318807	0.000283336	positive correlation
ENST00000422292	RP11-54D18.4	0.248077	0.00703696	positive correlation
ENST00000415634	RP11-548K12.11	0.240934	0.00928231	positive correlation
ENST00000444896	RP11-541J2.2	0.378132	9.1253e-06	positive correlation
ENST00000505139	RP11-540D14.8	0.239892	0.00967283	positive correlation
ENST00000373170	RP11-535K1.1	0.229816	0.013948	positive correlation
ENST00000405549	RP11-530A18.1	0.303148	0.000624095	positive correlation
ENST00000503265	RP11-529E10.8	0.271657	0.00265711	positive correlation
ENST00000493874	RP11-526L22.1	0.28343	0.00157477	positive correlation
ENST00000435385	RP11-523H24.5	0.322452	0.000233708	positive correlation
ENST00000423023	RP11-523H24.3	0.328282	0.000172112	positive correlation
ENST00000428039	RP11-522H2.3	0.207272	0.030017	positive correlation
ENST00000451127	RP11-521B24.1	0.359895	2.83349e-05	positive correlation
ENST00000492222	RP11-51O6.1	0.275568	0.00223554	positive correlation
ENST00000495438	RP11-51L5.2	0.200267	0.0374328	positive correlation
ENST00000492525	RP11-51J9.1	0.248791	0.00685068	positive correlation
ENST00000505275	RP11-515C16.2	0.242408	0.00876492	positive correlation
ENST00000429998	RP11-513I15.6	0.192908	0.0469001	positive correlation
ENST00000427498	RP11-513D4.2	0.284141	0.00152761	positive correlation
ENST00000394346	RP11-512H23.2	0.211676	0.0260662	positive correlation
ENST00000424736	RP11-512F24.1	0.309908	0.000445833	positive correlation
ENST00000491435	RP11-50D9.1	0.234184	0.0119207	positive correlation
ENST00000423162	RP11-508N22.8	0.255438	0.00526317	positive correlation
ENST00000448376	RP11-508M1.9	0.238204	0.0103067	positive correlation
ENST00000438010	RP11-508M1.5	0.219704	0.0198737	positive correlation
ENST00000425187	RP11-508M1.3	0.41589	7.14483e-07	positive correlation
ENST00000463217	RP11-508K19.1	0.223718	0.0172939	positive correlation
ENST00000489251	RP11-507E23.1	0.259135	0.00452904	positive correlation
ENST00000494221	RP11-506M12.1	0.236647	0.0109071	positive correlation
ENST00000419500	RP11-505O17.3	0.232474	0.012674	positive correlation
ENST00000406274	RP11-501I19.4	0.200515	0.037143	positive correlation
ENST00000440880	RP11-501I18.2	0.447923	6.38824e-08	positive correlation
ENST00000332359	RP11-49C9.2	0.260574	0.00426544	positive correlation
ENST00000425669	RP11-499P20.2	0.464395	1.68412e-08	positive correlation
ENST00000441797	RP11-498B4.7	0.226868	0.0155072	positive correlation
ENST00000509969	RP11-497H16.8	0.216929	0.0218737	positive correlation
ENST00000508439	RP11-497H16.5	0.378909	8.68235e-06	positive correlation
ENST00000507981	RP11-496H1.1	0.39445	3.14762e-06	positive correlation
ENST00000504977	RP11-492L8.1	0.305276	0.000562445	positive correlation
ENST00000455403	RP11-492A12.2	0.214944	0.0233713	positive correlation
ENST00000418077	RP11-490O24.1	0.249271	0.0067237	positive correlation
ENST00000478358	RP11-490G8.1	0.232737	0.01255	positive correlation
ENST00000339991	RP11-48B3.1	0.311814	0.000404782	positive correlation
ENST00000498068	RP11-489G11.1	0.289225	0.0012152	positive correlation
ENST00000400933	RP11-488L18.3	0.212056	0.0257298	positive correlation
ENST00000420703	RP11-487E1.1	0.195821	0.0428818	positive correlation
ENST00000447172	RP11-484H12.7	0.247489	0.0072043	positive correlation
ENST00000412207	RP11-484D5.2	0.304877	0.000573153	positive correlation
ENST00000417100	RP11-483G21.3	0.259447	0.0044709	positive correlation
ENST00000314255	RP11-480N24.6	0.196985	0.0413978	positive correlation
ENST00000456105	RP11-480I12.7	0.217292	0.0216107	positive correlation
ENST00000442868	RP11-480I12.6	0.334559	0.000122468	positive correlation
ENST00000443294	RP11-480I12.5	0.467876	1.24758e-08	positive correlation
ENST00000417262	RP11-480I12.3	0.227712	0.0150462	positive correlation
ENST00000414608	RP11-479O9.2	0.194525	0.0446236	positive correlation
ENST00000511111	RP11-478C6.6	0.434569	1.78173e-07	positive correlation
ENST00000507882	RP11-478C6.5	0.293096	0.00101275	positive correlation
ENST00000506193	RP11-478C6.4	0.194359	0.0448627	positive correlation
ENST00000435295	RP11-477D19.2	0.501427	6.24628e-10	positive correlation
ENST00000371228	RP11-476E15.3	0.226336	0.015804	positive correlation
ENST00000464242	RP11-475N22.4	0.396217	2.80382e-06	positive correlation
ENST00000492974	RP11-475C16.1	0.22449	0.0168423	positive correlation
ENST00000435889	RP11-474D14.2	0.225669	0.0161818	positive correlation
ENST00000512846	RP11-473D24.1	0.204922	0.032372	positive correlation
ENST00000451028	RP11-472F14.4	0.209421	0.0280302	positive correlation
ENST00000507033	RP11-472B18.1	0.206331	0.0309289	positive correlation
ENST00000458172	RP11-471M10.2	0.422898	4.25502e-07	positive correlation
ENST00000502896	RP11-471J12.1	0.557908	1.702e-12	positive correlation
ENST00000412834	RP11-471G13.3	0.208981	0.0284373	positive correlation
ENST00000435049	RP11-46F15.2	0.200388	0.0372832	positive correlation
ENST00000358073	RP11-46A10.5	0.354222	3.97227e-05	positive correlation
ENST00000415647	RP11-46A10.4	0.218034	0.021069	positive correlation
ENST00000420757	RP11-467I20.3	0.252206	0.00599418	positive correlation
ENST00000453064	RP11-467H10.1	0.232996	0.0124332	positive correlation
ENST00000459748	RP11-466H18.1	0.346562	6.2153e-05	positive correlation
ENST00000415582	RP11-465N4.4	0.311726	0.000406392	positive correlation
ENST00000435317	RP11-464F9.9	0.317882	0.000297229	positive correlation
ENST00000460492	RP11-464D20.2	0.23301	0.0124271	positive correlation
ENST00000508743	RP11-463M16.4	0.353692	4.0933e-05	positive correlation
ENST00000469948	RP11-461O14.1	0.268275	0.00307456	positive correlation
ENST00000451113	RP11-45O22.1	0.254017	0.00557144	positive correlation
ENST00000442969	RP11-45B20.4	0.211457	0.0262609	positive correlation
ENST00000417034	RP11-45B20.3	0.193372	0.0462498	positive correlation
ENST00000423054	RP11-459F3.6	0.202588	0.0348045	positive correlation
ENST00000437297	RP11-459A10.1	0.285869	0.00141437	positive correlation
ENST00000427776	RP11-458F8.3	0.244133	0.00819621	positive correlation
ENST00000421937	RP11-458D21.2	0.340112	8.97747e-05	positive correlation
ENST00000499082	RP11-457P14.4	0.531527	3.14192e-11	positive correlation
ENST00000489621	RP11-454H13.6	0.245537	0.00777064	positive correlation
ENST00000492731	RP11-454C18.1	0.192568	0.0473744	positive correlation
ENST00000482744	RP11-453M1.1	0.219818	0.0197998	positive correlation
ENST00000427391	RP11-453F18__B.1	0.265002	0.00354008	positive correlation
ENST00000506606	RP11-453E17.1	0.204779	0.0325197	positive correlation
ENST00000422848	RP11-452K12.7	0.296292	0.000868913	positive correlation
ENST00000425008	RP11-449K6.4	0.357857	3.19805e-05	positive correlation
ENST00000430456	RP11-445O16.3	0.230742	0.0135028	positive correlation
ENST00000455650	RP11-445N18.3	0.22841	0.0146687	positive correlation
ENST00000255183	RP11-445H22.3	0.254836	0.00539249	positive correlation
ENST00000482972	RP11-444K7.1	0.257033	0.00493104	positive correlation
ENST00000414123	RP11-444I9.2	0.230264	0.0137337	positive correlation
ENST00000508336	RP11-443J23.1	0.226182	0.0158894	positive correlation
ENST00000416191	RP11-441O15.3	0.232484	0.0126715	positive correlation
ENST00000503185	RP11-440L14.1	0.375021	1.11461e-05	positive correlation
ENST00000419361	RP11-439E19.3	0.280942	0.00176317	positive correlation
ENST00000515136	RP11-436H11.4	0.22393	0.0171745	positive correlation
ENST00000433644	RP11-435O5.2	0.226704	0.015601	positive correlation
ENST00000478867	RP11-435F17.3	0.296725	0.000851526	positive correlation
ENST00000373226	RP11-435D7.3	0.374808	1.12971e-05	positive correlation
ENST00000495231	RP11-434O22.1	0.223476	0.017449	positive correlation
ENST00000514791	RP11-434D9.2	0.20757	0.029735	positive correlation
ENST00000399997	RP11-431J24.4	0.198607	0.0394185	positive correlation
ENST00000424412	RP11-430K21.2	0.364302	2.16498e-05	positive correlation
ENST00000412545	RP11-42D20.2	0.203108	0.0342576	positive correlation
ENST00000444744	RP11-428O18.4	0.24736	0.00724311	positive correlation
ENST00000512883	RP11-428C6.1	0.212196	0.0256106	positive correlation
ENST00000401018	RP11-426L16.8	0.388386	4.6946e-06	positive correlation
ENST00000415062	RP11-426A6.5	0.355907	3.59404e-05	positive correlation
ENST00000467930	RP11-425L10.1	0.24358	0.00838299	positive correlation
ENST00000423385	RP11-423O2.5	0.215302	0.0230861	positive correlation
ENST00000366189	RP11-423H2.3	0.255485	0.00525417	positive correlation
ENST00000303154	RP11-423H2.1	0.381149	7.54786e-06	positive correlation
ENST00000451213	RP11-421L21.3	0.479155	4.74917e-09	positive correlation
ENST00000426330	RP11-419N10.5	0.263433	0.00379064	positive correlation
ENST00000425884	RP11-418J17.1	0.321439	0.000246439	positive correlation
ENST00000463183	RP11-413E6.8	0.258259	0.00469543	positive correlation
ENST00000438350	RP11-40H20.3	0.310175	0.00043976	positive correlation
ENST00000449818	RP11-40H20.2	0.249046	0.00677958	positive correlation
ENST00000466377	RP11-408P14.1	0.403585	1.6777e-06	positive correlation
ENST00000438111	RP11-408O19.3	0.289103	0.00122194	positive correlation
ENST00000442352	RP11-408E5.7	0.340816	8.62517e-05	positive correlation
ENST00000422509	RP11-405L18.4	0.292822	0.0010259	positive correlation
ENST00000434871	RP11-405L18.1	0.338965	9.58241e-05	positive correlation
ENST00000443005	RP11-403F21.3	0.419103	5.62548e-07	positive correlation
ENST00000429844	RP11-402K9.2	0.286808	0.00135492	positive correlation
ENST00000512313	RP11-402J6.3	0.350463	4.97708e-05	positive correlation
ENST00000432746	RP11-401L13.4	0.331655	0.000143499	positive correlation
ENST00000471152	RP11-3P17.3	0.34763	5.85431e-05	positive correlation
ENST00000430271	RP11-3N2.1	0.277549	0.00204725	positive correlation
ENST00000416734	RP11-3L10.3	0.207706	0.0295933	positive correlation
ENST00000455793	RP11-3D23.1	0.192606	0.0473136	positive correlation
ENST00000512835	RP11-39C10.2	0.299411	0.000748015	positive correlation
ENST00000424573	RP11-398K22.3	0.24524	0.00785595	positive correlation
ENST00000439695	RP11-398K22.13	0.228522	0.0146183	positive correlation
ENST00000441363	RP11-398K22.12	0.307897	0.000492957	positive correlation
ENST00000512404	RP11-397D12.6	0.201357	0.0361852	positive correlation
ENST00000418747	RP11-395P17.3	0.580632	9.86137e-14	positive correlation
ENST00000272567	RP11-395L14.17	0.219988	0.0196931	positive correlation
ENST00000490423	RP11-395C3.1	0.271834	0.0026375	positive correlation
ENST00000435269	RP11-393N4.2	0.305556	0.000554092	positive correlation
ENST00000440551	RP11-393H6.2	0.405817	1.44474e-06	positive correlation
ENST00000504791	RP11-392E22.5	0.29195	0.00106791	positive correlation
ENST00000448149	RP11-392E22.2	0.402581	1.79654e-06	positive correlation
ENST00000420145	RP11-392E22.1	0.267049	0.00323902	positive correlation
ENST00000427066	RP11-391M20.1	0.203214	0.0341449	positive correlation
ENST00000455730	RP11-391H12.6	0.32417	0.000213683	positive correlation
ENST00000414230	RP11-390F4.9	0.242184	0.00883524	positive correlation
ENST00000436585	RP11-38M15.9	0.203903	0.0334111	positive correlation
ENST00000424615	RP11-38L15.2	0.308067	0.00048863	positive correlation
ENST00000457967	RP11-389O22.4	0.214151	0.0240153	positive correlation
ENST00000413231	RP11-389O22.1	0.401346	1.96087e-06	positive correlation
ENST00000431174	RP11-389E17.1	0.300915	0.000693852	positive correlation
ENST00000417796	RP11-388B24.3	0.211882	0.0258885	positive correlation
ENST00000412976	RP11-386C23.1	0.313262	0.000375686	positive correlation
ENST00000508796	RP11-386B13.1	0.21379	0.0242957	positive correlation
ENST00000433131	RP11-385F5.4	0.405129	1.51561e-06	positive correlation
ENST00000454044	RP11-385E5.8	0.202474	0.0349326	positive correlation
ENST00000400109	RP11-385E5.1	0.228585	0.0145917	positive correlation
ENST00000444956	RP11-384P7.6	0.223072	0.0176913	positive correlation
ENST00000432077	RP11-384P7.3	0.19172	0.048602	positive correlation
ENST00000513445	RP11-384K6.4	0.195598	0.0431391	positive correlation
ENST00000426314	RP11-384K6.2	0.307423	0.000504825	positive correlation
ENST00000513109	RP11-384K6.1	0.216819	0.0219513	positive correlation
ENST00000433526	RP11-383B4.4	0.314369	0.000354907	positive correlation
ENST00000439042	RP11-381L18.2	0.253076	0.00578569	positive correlation
ENST00000489433	RP11-381E24.1	0.456919	3.09269e-08	positive correlation
ENST00000514254	RP11-380L11.1	0.209569	0.0279062	positive correlation
ENST00000480199	RP11-380I10.1	0.220469	0.0193552	positive correlation
ENST00000395256	RP11-380G5.3	0.257302	0.00488047	positive correlation
ENST00000418076	RP11-37E23.5	0.265294	0.00349564	positive correlation
ENST00000355358	RP11-379F12.7	0.433881	1.88076e-07	positive correlation
ENST00000418270	RP11-379F12.4	0.20057	0.0370809	positive correlation
ENST00000417359	RP11-379F12.3	0.244622	0.00804532	positive correlation
ENST00000468859	RP11-379B18.5	0.223319	0.017546	positive correlation
ENST00000515212	RP11-375I20.2	0.24306	0.00855899	positive correlation
ENST00000444087	RP11-374M1.9	0.254513	0.00546034	positive correlation
ENST00000433813	RP11-374M1.8	0.358067	3.15767e-05	positive correlation
ENST00000421727	RP11-374M1.6	0.256558	0.00503179	positive correlation
ENST00000421848	RP11-374M1.4	0.281233	0.00173969	positive correlation
ENST00000441101	RP11-374M1.3	0.297095	0.00083661	positive correlation
ENST00000399894	RP11-374M1.2	0.325039	0.000204201	positive correlation
ENST00000485219	RP11-373L8.2	0.21052	0.0270447	positive correlation
ENST00000446071	RP11-373A9.1	0.219497	0.0200212	positive correlation
ENST00000489462	RP11-372E1.1	0.327622	0.000178219	positive correlation
ENST00000461229	RP11-370B6.1	0.404337	1.5994e-06	positive correlation
ENST00000467270	RP11-36C20.1	0.330655	0.000151568	positive correlation
ENST00000402798	RP11-367G18.2	0.223565	0.0173924	positive correlation
ENST00000494303	RP11-366M4.1	0.208587	0.0288045	positive correlation
ENST00000332269	RP11-366I13.3	0.214519	0.0237201	positive correlation
ENST00000440735	RP11-365P13.3	0.480043	4.39147e-09	positive correlation
ENST00000413631	RP11-365P13.2	0.209763	0.0277358	positive correlation
ENST00000420350	RP11-365O16.6	0.425293	3.56524e-07	positive correlation
ENST00000484130	RP11-365K22.1	0.32973	0.000159269	positive correlation
ENST00000424229	RP11-365D9.1	0.196068	0.0425477	positive correlation
ENST00000416838	RP11-364B14.2	0.223225	0.0175996	positive correlation
ENST00000458048	RP11-363H12.1	0.292002	0.00106559	positive correlation
ENST00000443556	RP11-361F15.2	0.208426	0.0289564	positive correlation
ENST00000455554	RP11-35J1.1	0.232041	0.012887	positive correlation
ENST00000463110	RP11-359H18.1	0.218999	0.0203758	positive correlation
ENST00000436263	RP11-358D14.2	0.210056	0.0274626	positive correlation
ENST00000456962	RP11-353J17.3	0.244513	0.00807933	positive correlation
ENST00000515046	RP11-351I21.2	0.32856	0.000169588	positive correlation
ENST00000482450	RP11-351I21.1	0.19148	0.0489349	positive correlation
ENST00000437336	RP11-350G8.3	0.204881	0.0324193	positive correlation
ENST00000427728	RP11-350E12.5	0.294206	0.000958917	positive correlation
ENST00000442490	RP11-350E12.4	0.206205	0.0310637	positive correlation
ENST00000473358	RP11-34P13.3	0.275828	0.00221069	positive correlation
ENST00000493797	RP11-34P13.14	0.271574	0.0026653	positive correlation
ENST00000494149	RP11-34P13.11	0.327629	0.000178178	positive correlation
ENST00000442987	RP11-34P13.10	0.218845	0.0204871	positive correlation
ENST00000425606	RP11-34F20.4	0.260041	0.00436079	positive correlation
ENST00000316450	RP11-349N19.2	0.415727	7.21267e-07	positive correlation
ENST00000446917	RP11-348I14.4	0.344341	7.07085e-05	positive correlation
ENST00000449334	RP11-348H3.2	0.357482	3.2693e-05	positive correlation
ENST00000405355	RP11-346C16.4	0.230497	0.0136208	positive correlation
ENST00000234800	RP11-345P4.4	0.365177	2.05348e-05	positive correlation
ENST00000440913	RP11-345K20.2	0.438397	1.3374e-07	positive correlation
ENST00000451736	RP11-343H5.4	0.24446	0.00809548	positive correlation
ENST00000399571	RP11-342C24.6	0.221869	0.0184283	positive correlation
ENST00000452148	RP11-342C23.4	0.253145	0.00577067	positive correlation
ENST00000450544	RP11-340I6.8	0.285067	0.00146636	positive correlation
ENST00000439535	RP11-33N11.1	0.198303	0.0397389	positive correlation
ENST00000405497	RP11-33E24.1	0.385947	5.51437e-06	positive correlation
ENST00000498873	RP11-33B1.1	0.284822	0.00148168	positive correlation
ENST00000420801	RP11-339B21.9	0.203151	0.0342048	positive correlation
ENST00000415509	RP11-338O1.2	0.251844	0.00607746	positive correlation
ENST00000449661	RP11-336N8.4	0.373063	1.26062e-05	positive correlation
ENST00000494933	RP11-335K5.1	0.20703	0.0302578	positive correlation
ENST00000510152	RP11-333E13.2	0.245117	0.00788966	positive correlation
ENST00000442280	RP11-32D17.4	0.21568	0.0228049	positive correlation
ENST00000454280	RP11-327P2.3	0.335937	0.000113276	positive correlation
ENST00000444752	RP11-327L3.5	0.332184	0.000139308	positive correlation
ENST00000445184	RP11-325F22.3	0.391484	3.82157e-06	positive correlation
ENST00000444438	RP11-324H6.6	0.214207	0.0239739	positive correlation
ENST00000456120	RP11-323P17.1	0.212973	0.024943	positive correlation
ENST00000493634	RP11-323N12.2	0.289033	0.00122618	positive correlation
ENST00000460239	RP11-323N12.1	0.337476	0.000104018	positive correlation
ENST00000447965	RP11-323D18.5	0.400937	2.01938e-06	positive correlation
ENST00000423440	RP11-321L2.1	0.355763	3.62617e-05	positive correlation
ENST00000456056	RP11-321E8.2	0.385035	5.84577e-06	positive correlation
ENST00000489396	RP11-320N7.1	0.208233	0.0291195	positive correlation
ENST00000429775	RP11-320L13.2	0.298869	0.000767776	positive correlation
ENST00000412282	RP11-31K22.3	0.219873	0.0197673	positive correlation
ENST00000430852	RP11-318E3.4	0.203467	0.0338815	positive correlation
ENST00000426575	RP11-318C24.2	0.407429	1.2924e-06	positive correlation
ENST00000440753	RP11-317B17.3	0.195235	0.0436421	positive correlation
ENST00000444359	RP11-316M21.6	0.25195	0.00605374	positive correlation
ENST00000453578	RP11-316M21.5	0.231106	0.0133256	positive correlation
ENST00000447491	RP11-315I14.5	0.274417	0.0023547	positive correlation
ENST00000457037	RP11-315I14.3	0.207711	0.02959	positive correlation
ENST00000412497	RP11-314N13.3	0.306226	0.000535717	positive correlation
ENST00000497885	RP11-314A20.2	0.224188	0.0170261	positive correlation
ENST00000486306	RP11-313M3.1	0.209725	0.0277685	positive correlation
ENST00000423987	RP11-313J2.1	0.27392	0.00240759	positive correlation
ENST00000420367	RP11-313D6.4	0.201448	0.0360939	positive correlation
ENST00000416249	RP11-313D6.3	0.323536	0.000220863	positive correlation
ENST00000450131	RP11-312J18.7	0.211817	0.0259452	positive correlation
ENST00000506629	RP11-310P5.1	0.226366	0.0157879	positive correlation
ENST00000392866	RP11-310F12.1	0.249669	0.00661681	positive correlation
ENST00000424306	RP11-308D16.4	0.34885	5.46347e-05	positive correlation
[truncated: 9,930 more rows]

## Sheet: Table S3
Genes significantly correlated with GREB1 expression in the Cangelosi cohort (n=786).
#Program: R2: Genomics analysis and visualization platform
#Website: http://r2.amc.nl
#Lead Contact: Jan Koster (jankoster@amsterdamumc.nl)
#Support: r2-support@amsterdamumc.nl
#Date: Sun May 21 06:37:39 2023
#Dataset: ps_avgpres_dgc2102a786_dgc2102
#Pretty_dataset: Tumor Neuroblastoma integrated platforms - Cangelosi - 786 - custom - dgc2102
#Data transformation: transform_log2
#Values field:
#Comparison: correlation
#Source probeset: GREB1
#Sourcegene: GREB1
#R pvalue cutoff: 0.05 fdr
#R fixed cutoff: 0
#R direction: abs
#Minimal presentcalls: 1
#Number of lines: 8954
#r2filetype: datasetresult
#H:probeset	hugo	r-value	r-pvalue	sublist
ZZZ3	ZZZ3	0.131276	0.000508764	positive correlation
ZZEF1	ZZEF1	0.210409	1.26371e-08	positive correlation
ZXDC	ZXDC	0.174174	2.98143e-06	positive correlation
ZWINT	ZWINT	0.121225	0.00138186	positive correlation
ZWILCH	ZWILCH	0.101718	0.00784715	positive correlation
ZUFSP	ZUFSP	0.124667	0.00099138	positive correlation
ZSWIM6	ZSWIM6	0.227792	6.33172e-10	positive correlation
ZSWIM5	ZSWIM5	0.227342	6.86104e-10	positive correlation
ZSWIM3	ZSWIM3	0.206925	2.22537e-08	positive correlation
ZSWIM1	ZSWIM1	0.105633	0.00565263	positive correlation
ZSCAN29	ZSCAN29	0.180105	1.31645e-06	positive correlation
ZSCAN22	ZSCAN22	0.155939	3.13583e-05	positive correlation
ZSCAN2	ZSCAN2	0.270984	1.20627e-13	positive correlation
ZSCAN16	ZSCAN16	0.144673	0.000118205	positive correlation
ZSCAN12	ZSCAN12	0.357957	2.01632e-23	positive correlation
ZRANB3	ZRANB3	0.247247	1.64392e-11	positive correlation
ZRANB1	ZRANB1	0.181388	1.09757e-06	positive correlation
ZNRF3	ZNRF3	0.292919	8.1886e-16	positive correlation
ZNRF2P1	ZNRF2P1	0.106734	0.00515278	positive correlation
ZNRF1	ZNRF1	0.37123	3.37826e-25	positive correlation
ZNF99	ZNF99	0.0962044	0.0121714	positive correlation
ZNF93	ZNF93	0.197257	1.03275e-07	positive correlation
ZNF92	ZNF92	0.186648	5.12271e-07	positive correlation
ZNF91	ZNF91	0.180256	1.28971e-06	positive correlation
ZNF853	ZNF853	0.112799	0.00302888	positive correlation
ZNF850	ZNF850	0.171573	4.23795e-06	positive correlation
ZNF85	ZNF85	0.245871	2.14647e-11	positive correlation
ZNF84	ZNF84	0.284209	6.39375e-15	positive correlation
ZNF830	ZNF830	0.150787	5.85251e-05	positive correlation
ZNF83	ZNF83	0.0985139	0.0101592	positive correlation
ZNF829	ZNF829	0.154255	3.84599e-05	positive correlation
ZNF827	ZNF827	0.29069	1.40773e-15	positive correlation
ZNF826P	ZNF826P	0.140755	0.000184557	positive correlation
ZNF823	ZNF823	0.122158	0.00126605	positive correlation
ZNF821	ZNF821	0.303325	6.49881e-17	positive correlation
ZNF813	ZNF813	0.13703	0.000277018	positive correlation
ZNF804A	ZNF804A	0.24777	1.48437e-11	positive correlation
ZNF8	ZNF8	0.27329	7.40955e-14	positive correlation
ZNF793	ZNF793	0.36406	3.14893e-24	positive correlation
ZNF79	ZNF79	0.136546	0.000291544	positive correlation
ZNF789	ZNF789	0.188771	3.73797e-07	positive correlation
ZNF786	ZNF786	0.133819	0.000390423	positive correlation
ZNF785	ZNF785	0.349825	2.17373e-22	positive correlation
ZNF781	ZNF781	0.21776	3.67621e-09	positive correlation
ZNF780A	ZNF780A	0.105485	0.00572301	positive correlation
ZNF778	ZNF778	0.114415	0.0026168	positive correlation
ZNF777	ZNF777	0.253679	4.57198e-12	positive correlation
ZNF776	ZNF776	0.251551	7.03238e-12	positive correlation
ZNF770	ZNF770	0.179839	1.36595e-06	positive correlation
ZNF77	ZNF77	0.139053	0.000222213	positive correlation
ZNF766	ZNF766	0.106522	0.00524671	positive correlation
ZNF765	ZNF765	0.121087	0.00140004	positive correlation
ZNF764	ZNF764	0.264249	5.13594e-13	positive correlation
ZNF747	ZNF747	0.0884257	0.0218647	positive correlation
ZNF746	ZNF746	0.125835	0.000884333	positive correlation
ZNF740	ZNF740	0.222686	1.55307e-09	positive correlation
ZNF74	ZNF74	0.411776	3.38783e-31	positive correlation
ZNF738	ZNF738	0.287964	2.67071e-15	positive correlation
ZNF736	ZNF736	0.147693	8.38376e-05	positive correlation
ZNF711	ZNF711	0.390906	5.29353e-28	positive correlation
ZNF710	ZNF710	0.199932	6.80577e-08	positive correlation
ZNF71	ZNF71	0.197223	1.03762e-07	positive correlation
ZNF709	ZNF709	0.25455	3.82653e-12	positive correlation
ZNF708	ZNF708	0.155283	3.39892e-05	positive correlation
ZNF704	ZNF704	0.294827	5.24918e-16	positive correlation
ZNF70	ZNF70	0.227463	6.71473e-10	positive correlation
ZNF7	ZNF7	0.112666	0.00306462	positive correlation
ZNF697	ZNF697	0.416337	6.63322e-32	positive correlation
ZNF696	ZNF696	0.178675	1.60601e-06	positive correlation
ZNF692	ZNF692	0.205903	2.63335e-08	positive correlation
ZNF689	ZNF689	0.155694	3.23081e-05	positive correlation
ZNF688	ZNF688	0.0834977	0.0309763	positive correlation
ZNF682	ZNF682	0.162842	1.33182e-05	positive correlation
ZNF681	ZNF681	0.239321	7.57003e-11	positive correlation
ZNF680	ZNF680	0.168972	6.00743e-06	positive correlation
ZNF678	ZNF678	0.12955	0.00060777	positive correlation
ZNF675	ZNF675	0.207265	2.10533e-08	positive correlation
ZNF674-AS1	ZNF674-AS1	0.234021	2.03343e-10	positive correlation
ZNF671	ZNF671	0.108504	0.00442725	positive correlation
ZNF670	ZNF670	0.270109	1.45681e-13	positive correlation
ZNF669	ZNF669	0.174882	2.70892e-06	positive correlation
ZNF667	ZNF667	0.227987	6.11639e-10	positive correlation
ZNF664	ZNF664	0.133541	0.000401902	positive correlation
ZNF658	ZNF658	0.0979958	0.0105697	positive correlation
ZNF655	ZNF655	0.13887	0.000226653	positive correlation
ZNF652	ZNF652	0.107354	0.00488464	positive correlation
ZNF649	ZNF649	0.186834	4.9842e-07	positive correlation
ZNF646	ZNF646	0.221224	2.00822e-09	positive correlation
ZNF644	ZNF644	0.0912109	0.0178229	positive correlation
ZNF639	ZNF639	0.122737	0.00119512	positive correlation
ZNF638	ZNF638	0.267656	2.47424e-13	positive correlation
ZNF629	ZNF629	0.38375	6.01837e-27	positive correlation
ZNF627	ZNF627	0.182305	9.60384e-07	positive correlation
ZNF626	ZNF626	0.103444	0.00679939	positive correlation
ZNF624	ZNF624	0.23758	1.0486e-10	positive correlation
ZNF623	ZNF623	0.25872	1.63253e-12	positive correlation
ZNF620	ZNF620	0.192727	2.06498e-07	positive correlation
ZNF618	ZNF618	0.318439	1.37675e-18	positive correlation
ZNF616	ZNF616	0.297983	2.41569e-16	positive correlation
ZNF614	ZNF614	0.179989	1.33728e-06	positive correlation
ZNF610	ZNF610	0.206577	2.35485e-08	positive correlation
ZNF609	ZNF609	0.308606	1.71442e-17	positive correlation
ZNF608	ZNF608	0.26786	2.37215e-13	positive correlation
ZNF607	ZNF607	0.17535	2.54317e-06	positive correlation
ZNF606	ZNF606	0.261429	9.2348e-13	positive correlation
ZNF599	ZNF599	0.157539	2.58322e-05	positive correlation
ZNF596	ZNF596	0.269455	1.68142e-13	positive correlation
ZNF594	ZNF594	0.271527	1.07326e-13	positive correlation
ZNF587	ZNF587	0.234296	1.93359e-10	positive correlation
ZNF586	ZNF586	0.14171	0.000165679	positive correlation
ZNF585B	ZNF585B	0.0960232	0.0123406	positive correlation
ZNF585A	ZNF585A	0.0800401	0.0390645	positive correlation
ZNF583	ZNF583	0.160031	1.89068e-05	positive correlation
ZNF581	ZNF581	0.120012	0.00155113	positive correlation
ZNF578	ZNF578	0.151862	5.14633e-05	positive correlation
ZNF573	ZNF573	0.194084	1.68472e-07	positive correlation
ZNF571	ZNF571	0.124164	0.00104083	positive correlation
ZNF570	ZNF570	0.0998643	0.00911694	positive correlation
ZNF569	ZNF569	0.125799	0.000887305	positive correlation
ZNF568	ZNF568	0.207519	2.01989e-08	positive correlation
ZNF567	ZNF567	0.142039	0.000159711	positive correlation
ZNF566	ZNF566	0.310469	1.074e-17	positive correlation
ZNF565	ZNF565	0.222447	1.62181e-09	positive correlation
ZNF562	ZNF562	0.245351	2.37766e-11	positive correlation
ZNF559	ZNF559	0.135569	0.000323824	positive correlation
ZNF558	ZNF558	0.204944	3.06836e-08	positive correlation
ZNF557	ZNF557	0.107966	0.00463287	positive correlation
ZNF555	ZNF555	0.242989	3.73808e-11	positive correlation
ZNF554	ZNF554	0.228589	5.48284e-10	positive correlation
ZNF551	ZNF551	0.293524	7.11795e-16	positive correlation
ZNF550	ZNF550	0.202166	4.79368e-08	positive correlation
ZNF548	ZNF548	0.140337	0.000193198	positive correlation
ZNF547	ZNF547	0.205794	2.6782e-08	positive correlation
ZNF546	ZNF546	0.135501	0.000326205	positive correlation
ZNF543	ZNF543	0.172192	3.90591e-06	positive correlation
ZNF540	ZNF540	0.182646	9.15798e-07	positive correlation
ZNF536	ZNF536	0.0956182	0.0127324	positive correlation
ZNF532	ZNF532	0.328226	1.02017e-19	positive correlation
ZNF529	ZNF529	0.261795	8.56228e-13	positive correlation
ZNF528	ZNF528	0.232908	2.49841e-10	positive correlation
ZNF519	ZNF519	0.222059	1.73972e-09	positive correlation
ZNF518A	ZNF518A	0.115616	0.00234326	positive correlation
ZNF516	ZNF516	0.193353	1.88017e-07	positive correlation
ZNF514	ZNF514	0.288006	2.64595e-15	positive correlation
ZNF512B	ZNF512B	0.319112	1.16691e-18	positive correlation
ZNF512	ZNF512	0.378521	3.27966e-26	positive correlation
ZNF510	ZNF510	0.189596	3.31336e-07	positive correlation
ZNF507	ZNF507	0.221594	1.8826e-09	positive correlation
ZNF502	ZNF502	0.12078	0.00144184	positive correlation
ZNF501	ZNF501	0.209966	1.35842e-08	positive correlation
ZNF500	ZNF500	0.136696	0.000287001	positive correlation
ZNF496	ZNF496	0.162965	1.31069e-05	positive correlation
ZNF493	ZNF493	0.229663	4.52831e-10	positive correlation
ZNF490	ZNF490	0.246921	1.75246e-11	positive correlation
ZNF486	ZNF486	0.128654	0.000666021	positive correlation
ZNF485	ZNF485	0.0809338	0.0368192	positive correlation
ZNF48	ZNF48	0.220105	2.43755e-09	positive correlation
ZNF473	ZNF473	0.1489	7.30077e-05	positive correlation
ZNF471	ZNF471	0.300709	1.24403e-16	positive correlation
ZNF462	ZNF462	0.300842	1.20456e-16	positive correlation
ZNF461	ZNF461	0.191252	2.57271e-07	positive correlation
ZNF451	ZNF451	0.123744	0.0010832	positive correlation
ZNF445	ZNF445	0.415631	8.62112e-32	positive correlation
ZNF444	ZNF444	0.084194	0.0295055	positive correlation
ZNF443	ZNF443	0.107052	0.00501058	positive correlation
ZNF440	ZNF440	0.10039	0.00873543	positive correlation
ZNF439	ZNF439	0.157426	2.61938e-05	positive correlation
ZNF432	ZNF432	0.102171	0.00755308	positive correlation
ZNF431	ZNF431	0.184209	7.30523e-07	positive correlation
ZNF430	ZNF430	0.183792	7.75517e-07	positive correlation
ZNF43	ZNF43	0.241092	5.40275e-11	positive correlation
ZNF426	ZNF426	0.224631	1.10758e-09	positive correlation
ZNF423	ZNF423	0.271506	1.07778e-13	positive correlation
ZNF420	ZNF420	0.215342	5.56522e-09	positive correlation
ZNF419	ZNF419	0.139884	0.000202898	positive correlation
ZNF418	ZNF418	0.111268	0.00347179	positive correlation
ZNF417	ZNF417	0.116358	0.00218761	positive correlation
ZNF416	ZNF416	0.112401	0.00313961	positive correlation
ZNF415	ZNF415	0.115525	0.00236181	positive correlation
ZNF407	ZNF407	0.214441	6.48947e-09	positive correlation
ZNF404	ZNF404	0.113522	0.00283581	positive correlation
ZNF398	ZNF398	0.162708	1.35453e-05	positive correlation
ZNF397	ZNF397	0.161352	1.60451e-05	positive correlation
ZNF395	ZNF395	0.107224	0.00494007	positive correlation
ZNF382	ZNF382	0.24532	2.39173e-11	positive correlation
ZNF37A	ZNF37A	0.221813	1.81228e-09	positive correlation
ZNF367	ZNF367	0.132102	0.000467239	positive correlation
ZNF362	ZNF362	0.130455	0.000554702	positive correlation
ZNF354C	ZNF354C	0.252303	6.04399e-12	positive correlation
ZNF354B	ZNF354B	0.0850275	0.0278184	positive correlation
ZNF354A	ZNF354A	0.150532	6.02638e-05	positive correlation
ZNF347	ZNF347	0.123223	0.00113952	positive correlation
ZNF346	ZNF346	0.226474	7.98376e-10	positive correlation
ZNF345	ZNF345	0.102011	0.00765518	positive correlation
ZNF343	ZNF343	0.197194	1.04224e-07	positive correlation
ZNF34	ZNF34	0.256685	2.47673e-12	positive correlation
ZNF33B	ZNF33B	0.223381	1.3779e-09	positive correlation
ZNF33A	ZNF33A	0.301092	1.12943e-16	positive correlation
ZNF337	ZNF337	0.244646	2.71374e-11	positive correlation
ZNF334	ZNF334	0.223086	1.44946e-09	positive correlation
ZNF333	ZNF333	0.186383	5.3311e-07	positive correlation
ZNF329	ZNF329	0.129518	0.000609669	positive correlation
ZNF326	ZNF326	0.212716	8.63479e-09	positive correlation
ZNF324	ZNF324	0.13598	0.00030962	positive correlation
ZNF320	ZNF320	0.199883	6.85727e-08	positive correlation
ZNF32	ZNF32	0.0803808	0.0381706	positive correlation
ZNF319	ZNF319	0.292959	8.12468e-16	positive correlation
ZNF318	ZNF318	0.224522	1.12786e-09	positive correlation
ZNF317	ZNF317	0.123289	0.00113239	positive correlation
ZNF304	ZNF304	0.200439	6.29685e-08	positive correlation
ZNF302	ZNF302	0.124816	0.000978235	positive correlation
ZNF300P1	ZNF300P1	0.135254	0.000334723	positive correlation
ZNF300	ZNF300	0.365853	1.83895e-24	positive correlation
ZNF30	ZNF30	0.246598	1.8656e-11	positive correlation
ZNF3	ZNF3	0.196565	1.14913e-07	positive correlation
ZNF292	ZNF292	0.190502	2.88534e-07	positive correlation
ZNF287	ZNF287	0.178291	1.69606e-06	positive correlation
ZNF286A	ZNF286A	0.407391	1.61147e-30	positive correlation
ZNF284	ZNF284	0.108124	0.0045718	positive correlation
ZNF283	ZNF283	0.152609	4.69948e-05	positive correlation
ZNF282	ZNF282	0.220879	2.13209e-09	positive correlation
ZNF281	ZNF281	0.108593	0.0043933	positive correlation
ZNF280D	ZNF280D	0.213697	7.33266e-09	positive correlation
ZNF280C	ZNF280C	0.262333	7.69947e-13	positive correlation
ZNF273	ZNF273	0.185545	6.0276e-07	positive correlation
ZNF268	ZNF268	0.155618	3.26062e-05	positive correlation
ZNF266	ZNF266	0.0897788	0.0197824	positive correlation
ZNF264	ZNF264	0.165498	9.43962e-06	positive correlation
ZNF254	ZNF254	0.206829	2.25839e-08	positive correlation
ZNF253	ZNF253	0.255995	2.84864e-12	positive correlation
ZNF251	ZNF251	0.129545	0.000607976	positive correlation
ZNF250	ZNF250	0.413611	1.7866e-31	positive correlation
ZNF248	ZNF248	0.315586	2.87841e-18	positive correlation
ZNF239	ZNF239	0.154414	3.77586e-05	positive correlation
ZNF234	ZNF234	0.14755	8.52157e-05	positive correlation
ZNF233	ZNF233	0.125613	0.00090417	positive correlation
ZNF232	ZNF232	0.201159	5.62736e-08	positive correlation
ZNF230	ZNF230	0.0798101	0.0396603	positive correlation
ZNF23	ZNF23	0.152929	4.51833e-05	positive correlation
ZNF229	ZNF229	0.208692	1.67584e-08	positive correlation
ZNF227	ZNF227	0.153819	4.05925e-05	positive correlation
ZNF223	ZNF223	0.0770794	0.0472183	positive correlation
ZNF222	ZNF222	0.148255	7.85329e-05	positive correlation
ZNF212	ZNF212	0.0887204	0.0214078	positive correlation
ZNF211	ZNF211	0.0931584	0.0153928	positive correlation
ZNF207	ZNF207	0.213032	8.18697e-09	positive correlation
ZNF205	ZNF205	0.0795593	0.0403062	positive correlation
ZNF202	ZNF202	0.189733	3.24434e-07	positive correlation
ZNF197	ZNF197	0.239568	7.23685e-11	positive correlation
ZNF195	ZNF195	0.183543	8.04347e-07	positive correlation
ZNF19	ZNF19	0.0779661	0.0446554	positive correlation
ZNF189	ZNF189	0.246233	2.00479e-11	positive correlation
ZNF184	ZNF184	0.191812	2.36675e-07	positive correlation
ZNF182	ZNF182	0.100038	0.00898651	positive correlation
ZNF180	ZNF180	0.19945	7.34152e-08	positive correlation
ZNF175	ZNF175	0.18068	1.21565e-06	positive correlation
ZNF160	ZNF160	0.0969353	0.0114884	positive correlation
ZNF16	ZNF16	0.175229	2.58545e-06	positive correlation
ZNF155	ZNF155	0.0883273	0.0220164	positive correlation
ZNF154	ZNF154	0.132747	0.000436694	positive correlation
ZNF146	ZNF146	0.236444	1.2938e-10	positive correlation
ZNF142	ZNF142	0.356134	3.45223e-23	positive correlation
ZNF141	ZNF141	0.154495	3.73919e-05	positive correlation
ZNF140	ZNF140	0.185419	6.14415e-07	positive correlation
ZNF14	ZNF14	0.141096	0.000177632	positive correlation
ZNF137P	ZNF137P	0.0770188	0.0474052	positive correlation
ZNF136	ZNF136	0.130312	0.000562782	positive correlation
ZNF135	ZNF135	0.241796	4.71635e-11	positive correlation
ZNF134	ZNF134	0.16651	8.28462e-06	positive correlation
ZNF133	ZNF133	0.258996	1.54085e-12	positive correlation
ZNF131	ZNF131	0.0782287	0.0439044	positive correlation
ZNF124	ZNF124	0.234982	1.69973e-10	positive correlation
ZNF121	ZNF121	0.136712	0.000286499	positive correlation
ZNF117	ZNF117	0.212724	8.62851e-09	positive correlation
ZNF107	ZNF107	0.155773	3.2001e-05	positive correlation
ZNF100	ZNF100	0.21352	7.54416e-09	positive correlation
ZNF10	ZNF10	0.198856	8.03584e-08	positive correlation
ZMYND8	ZMYND8	0.248357	1.32545e-11	positive correlation
ZMYND19	ZMYND19	0.0859533	0.0260633	positive correlation
ZMYM5	ZMYM5	0.111036	0.00354489	positive correlation
ZMYM4	ZMYM4	0.235495	1.54355e-10	positive correlation
ZMYM3	ZMYM3	0.211366	1.08065e-08	positive correlation
ZMYM2	ZMYM2	0.213975	7.008e-09	positive correlation
ZMIZ2	ZMIZ2	0.110686	0.0036562	positive correlation
ZMIZ1	ZMIZ1	0.504071	2.39203e-48	positive correlation
ZMAT4	ZMAT4	0.1338	0.000390934	positive correlation
ZKSCAN3	ZKSCAN3	0.144689	0.000117995	positive correlation
ZKSCAN2	ZKSCAN2	0.389854	7.55392e-28	positive correlation
ZKSCAN1	ZKSCAN1	0.211883	9.92623e-09	positive correlation
ZIK1	ZIK1	0.166197	8.6315e-06	positive correlation
ZHX3	ZHX3	0.126024	0.000868075	positive correlation
ZHX1	ZHX1	0.201919	4.98425e-08	positive correlation
ZFYVE9	ZFYVE9	0.116351	0.0021884	positive correlation
ZFYVE27	ZFYVE27	0.143952	0.000128473	positive correlation
ZFR	ZFR	0.127097	0.000779845	positive correlation
ZFPM2	ZFPM2	0.171278	4.41062e-06	positive correlation
ZFP90	ZFP90	0.209703	1.41902e-08	positive correlation
ZFP82	ZFP82	0.194473	1.58487e-07	positive correlation
ZFP69B	ZFP69B	0.144952	0.000114652	positive correlation
ZFP64	ZFP64	0.407048	1.81433e-30	positive correlation
ZFP62	ZFP62	0.153319	4.31147e-05	positive correlation
ZFP41	ZFP41	0.179563	1.42053e-06	positive correlation
ZFP37	ZFP37	0.245133	2.47405e-11	positive correlation
ZFP30	ZFP30	0.24576	2.19038e-11	positive correlation
ZFP3	ZFP3	0.131464	0.00049906	positive correlation
ZFP28	ZFP28	0.213561	7.49423e-09	positive correlation
ZFP2	ZFP2	0.149796	6.57269e-05	positive correlation
ZFP14	ZFP14	0.293507	7.14016e-16	positive correlation
ZFP1	ZFP1	0.267092	2.79382e-13	positive correlation
ZFHX3	ZFHX3	0.394691	1.41138e-28	positive correlation
ZFHX2	ZFHX2	0.374821	1.08014e-25	positive correlation
ZFAND1	ZFAND1	0.154954	3.53599e-05	positive correlation
ZDHHC9	ZDHHC9	0.26508	4.29869e-13	positive correlation
ZDHHC8P1	ZDHHC8P1	0.0880283	0.0224866	positive correlation
ZDHHC21	ZDHHC21	0.0930551	0.0155148	positive correlation
ZDHHC17	ZDHHC17	0.118298	0.00182535	positive correlation
ZDHHC15	ZDHHC15	0.254661	3.73822e-12	positive correlation
ZDHHC11	ZDHHC11	0.241207	5.28178e-11	positive correlation
ZDBF2	ZDBF2	0.0934462	0.0150598	positive correlation
ZCCHC8	ZCCHC8	0.092497	0.0161961	positive correlation
ZCCHC4	ZCCHC4	0.156209	3.036e-05	positive correlation
ZCCHC3	ZCCHC3	0.103132	0.00697981	positive correlation
ZCCHC2	ZCCHC2	0.0781119	0.0442377	positive correlation
ZCCHC14	ZCCHC14	0.426836	1.27579e-33	positive correlation
ZCCHC11	ZCCHC11	0.180231	1.29426e-06	positive correlation
ZC4H2	ZC4H2	0.145006	0.000114016	positive correlation
ZC3HC1	ZC3HC1	0.116697	0.00212472	positive correlation
ZC3HAV1L	ZC3HAV1L	0.30998	1.21367e-17	positive correlation
ZC3H8	ZC3H8	0.226194	8.38957e-10	positive correlation
ZC3H7B	ZC3H7B	0.227593	6.56125e-10	positive correlation
ZC3H7A	ZC3H7A	0.133814	0.000390452	positive correlation
ZC3H6	ZC3H6	0.200502	6.23431e-08	positive correlation
ZC3H4	ZC3H4	0.322885	4.36727e-19	positive correlation
ZC3H18	ZC3H18	0.143575	0.000134067	positive correlation
ZC3H15	ZC3H15	0.0889554	0.0210283	positive correlation
ZC3H14	ZC3H14	0.128718	0.000661685	positive correlation
ZC3H13	ZC3H13	0.270368	1.37743e-13	positive correlation
ZC3H12C	ZC3H12C	0.209431	1.48403e-08	positive correlation
ZC3H11A	ZC3H11A	0.117206	0.00202568	positive correlation
ZC2HC1A	ZC2HC1A	0.126825	0.000801607	positive correlation
ZBTB8A	ZBTB8A	0.238868	8.25058e-11	positive correlation
ZBTB6	ZBTB6	0.137118	0.00027442	positive correlation
ZBTB5	ZBTB5	0.365751	1.89303e-24	positive correlation
ZBTB49	ZBTB49	0.106057	0.00545606	positive correlation
ZBTB45	ZBTB45	0.116647	0.00213334	positive correlation
ZBTB43	ZBTB43	0.112382	0.00314448	positive correlation
ZBTB40	ZBTB40	0.117133	0.00204036	positive correlation
ZBTB39	ZBTB39	0.281859	1.08991e-14	positive correlation
ZBTB38	ZBTB38	0.121822	0.00130698	positive correlation
ZBTB34	ZBTB34	0.210923	1.16107e-08	positive correlation
ZBTB33	ZBTB33	0.120875	0.00142862	positive correlation
ZBTB26	ZBTB26	0.275897	4.19316e-14	positive correlation
ZBTB24	ZBTB24	0.0852236	0.0274461	positive correlation
ZBTB10	ZBTB10	0.309477	1.37267e-17	positive correlation
ZBED4	ZBED4	0.417386	4.53367e-32	positive correlation
ZBED3-AS1	ZBED3-AS1	0.165709	9.1888e-06	positive correlation
ZBED3	ZBED3	0.250778	8.21008e-12	positive correlation
ZAR1	ZAR1	0.0833916	0.031203	positive correlation
ZADH2	ZADH2	0.129953	0.000583789	positive correlation
YY1AP1	YY1AP1	0.204567	3.26565e-08	positive correlation
YWHAQ	YWHAQ	0.286267	3.9694e-15	positive correlation
YWHAG	YWHAG	0.148673	7.48596e-05	positive correlation
YWHAE	YWHAE	0.155973	3.12398e-05	positive correlation
YTHDF3	YTHDF3	0.0852702	0.0273614	positive correlation
YTHDF1	YTHDF1	0.187787	4.33006e-07	positive correlation
YTHDC2	YTHDC2	0.172166	3.91957e-06	positive correlation
YTHDC1	YTHDC1	0.171938	4.04184e-06	positive correlation
YPEL4	YPEL4	0.112203	0.00319566	positive correlation
YPEL1	YPEL1	0.30947	1.3732e-17	positive correlation
YLPM1	YLPM1	0.28844	2.40807e-15	positive correlation
YEATS2	YEATS2	0.281412	1.20459e-14	positive correlation
YBEY	YBEY	0.132121	0.000466405	positive correlation
YAE1D1	YAE1D1	0.142948	0.000144018	positive correlation
XYLB	XYLB	0.141748	0.000164969	positive correlation
XRN2	XRN2	0.160714	1.73759e-05	positive correlation
XRN1	XRN1	0.124572	0.0010006	positive correlation
XRCC5	XRCC5	0.14558	0.000106847	positive correlation
XRCC2	XRCC2	0.182181	9.77902e-07	positive correlation
XRCC1	XRCC1	0.1694	5.67791e-06	positive correlation
XPR1	XPR1	0.0817729	0.034809	positive correlation
XPO7	XPO7	0.278487	2.3541e-14	positive correlation
XPO6	XPO6	0.12545	0.000918594	positive correlation
XPO5	XPO5	0.373458	1.65367e-25	positive correlation
XPO4	XPO4	0.199992	6.73978e-08	positive correlation
XPO1	XPO1	0.192789	2.04698e-07	positive correlation
XPNPEP3	XPNPEP3	0.110826	0.00361242	positive correlation
XPA	XPA	0.101027	0.00829665	positive correlation
XKR6	XKR6	0.189104	3.56147e-07	positive correlation
WRN	WRN	0.205062	3.01358e-08	positive correlation
WRAP53	WRAP53	0.201142	5.64167e-08	positive correlation
WNT4	WNT4	0.170502	4.89548e-06	positive correlation
WNT3	WNT3	0.153151	4.40237e-05	positive correlation
WNK3	WNK3	0.184093	7.42879e-07	positive correlation
WNK2	WNK2	0.327546	1.23225e-19	positive correlation
WIZ	WIZ	0.321685	5.97885e-19	positive correlation
WHSC1L1	WHSC1L1	0.229537	4.63359e-10	positive correlation
WHSC1	WHSC1	0.322482	4.85974e-19	positive correlation
WEE1	WEE1	0.111252	0.00347676	positive correlation
WDSUB1	WDSUB1	0.155766	3.20267e-05	positive correlation
WDR90	WDR90	0.0954423	0.0129108	positive correlation
WDR82	WDR82	0.155939	3.13647e-05	positive correlation
WDR75	WDR75	0.116783	0.00210755	positive correlation
WDR70	WDR70	0.111462	0.00341529	positive correlation
WDR62	WDR62	0.0863312	0.0253858	positive correlation
WDR6	WDR6	0.243312	3.51755e-11	positive correlation
WDR59	WDR59	0.200079	6.65493e-08	positive correlation
WDR5	WDR5	0.154673	3.6576e-05	positive correlation
WDR48	WDR48	0.140256	0.000194814	positive correlation
WDR47	WDR47	0.162237	1.43588e-05	positive correlation
WDR43	WDR43	0.173806	3.13234e-06	positive correlation
WDR4	WDR4	0.142024	0.000159973	positive correlation
WDR36	WDR36	0.2208	2.16121e-09	positive correlation
WDR35	WDR35	0.115477	0.00237205	positive correlation
WDR3	WDR3	0.140714	0.000185427	positive correlation
WDR27	WDR27	0.119146	0.00168358	positive correlation
WDR20	WDR20	0.233511	2.2342e-10	positive correlation
WDR18	WDR18	0.111437	0.00342262	positive correlation
WDR17	WDR17	0.229018	5.08735e-10	positive correlation
WDR12	WDR12	0.1491	7.13224e-05	positive correlation
WDR11	WDR11	0.100975	0.00833044	positive correlation
WDHD1	WDHD1	0.172687	3.64881e-06	positive correlation
WDFY3	WDFY3	0.246437	1.92278e-11	positive correlation
WDFY2	WDFY2	0.0790527	0.0416488	positive correlation
WBP2NL	WBP2NL	0.0830769	0.0318525	positive correlation
WBP11	WBP11	0.100649	0.00855617	positive correlation
WASF1	WASF1	0.466743	1.02542e-40	positive correlation
VWDE	VWDE	0.174928	2.6926e-06	positive correlation
VWCE	VWCE	0.294457	5.72939e-16	positive correlation
VTCN1	VTCN1	0.0876293	0.0231352	positive correlation
VSTM2L	VSTM2L	0.171793	4.11372e-06	positive correlation
VSTM2A	VSTM2A	0.198858	8.03558e-08	positive correlation
VPS72	VPS72	0.147432	8.63224e-05	positive correlation
VPS53	VPS53	0.177729	1.83528e-06	positive correlation
VPS41	VPS41	0.102659	0.00725106	positive correlation
VPS37D	VPS37D	0.238204	9.33034e-11	positive correlation
VPS26B	VPS26B	0.283907	6.83589e-15	positive correlation
VPS13B	VPS13B	0.102244	0.00751082	positive correlation
VPRBP	VPRBP	0.157701	2.53308e-05	positive correlation
VN1R1	VN1R1	0.105793	0.00557488	positive correlation
VKORC1L1	VKORC1L1	0.133008	0.000424559	positive correlation
VHL	VHL	0.0777273	0.0453505	positive correlation
VGLL4	VGLL4	0.20082	5.93181e-08	positive correlation
VEZT	VEZT	0.0932735	0.0152666	positive correlation
VEZF1	VEZF1	0.187559	4.4797e-07	positive correlation
VDAC2	VDAC2	0.174577	2.82437e-06	positive correlation
VAV2	VAV2	0.14153	0.000169047	positive correlation
VASH2	VASH2	0.410895	4.63672e-31	positive correlation
VASH1	VASH1	0.149687	6.65885e-05	positive correlation
VARS2	VARS2	0.29368	6.86485e-16	positive correlation
VARS	VARS	0.202414	4.61373e-08	positive correlation
UTP6	UTP6	0.161445	1.5863e-05	positive correlation
UTP20	UTP20	0.0839415	0.0300366	positive correlation
USPL1	USPL1	0.262762	7.0369e-13	positive correlation
USP7	USP7	0.0791642	0.0413432	positive correlation
USP49	USP49	0.285022	5.26642e-15	positive correlation
USP42	USP42	0.263504	6.01497e-13	positive correlation
USP40	USP40	0.110336	0.00377311	positive correlation
USP39	USP39	0.087032	0.0241476	positive correlation
USP37	USP37	0.209923	1.36781e-08	positive correlation
USP36	USP36	0.151303	5.50543e-05	positive correlation
USP34	USP34	0.123932	0.00106338	positive correlation
USP32P2	USP32P2	0.146362	9.77121e-05	positive correlation
USP32	USP32	0.0836393	0.0306655	positive correlation
USP30	USP30	0.289783	1.7507e-15	positive correlation
USP3	USP3	0.22771	6.42324e-10	positive correlation
USP28	USP28	0.109131	0.00419223	positive correlation
USP27X	USP27X	0.192381	2.17432e-07	positive correlation
USP24	USP24	0.175371	2.53596e-06	positive correlation
USP22	USP22	0.319014	1.19523e-18	positive correlation
USP21	USP21	0.153475	4.23227e-05	positive correlation
USP19	USP19	0.0938182	0.0146379	positive correlation
USP13	USP13	0.12168	0.00132367	positive correlation
USP10	USP10	0.24602	2.08628e-11	positive correlation
URI1	URI1	0.086963	0.0242632	positive correlation
URGCP	URGCP	0.140387	0.000192081	positive correlation
URB2	URB2	0.0819744	0.0343522	positive correlation
UQCRC2	UQCRC2	0.172927	3.53231e-06	positive correlation
UPF3A	UPF3A	0.224991	1.04204e-09	positive correlation
UPF2	UPF2	0.0866831	0.0247646	positive correlation
UNKL	UNKL	0.178756	1.58906e-06	positive correlation
UNK	UNK	0.274662	5.4993e-14	positive correlation
UNG	UNG	0.148068	8.02528e-05	positive correlation
UNC80	UNC80	0.195726	1.3064e-07	positive correlation
UNC79	UNC79	0.490966	1.25168e-45	positive correlation
UNC5C	UNC5C	0.27776	2.76621e-14	positive correlation
UNC5A	UNC5A	0.375679	8.18578e-26	positive correlation
UNC13B	UNC13B	0.172622	3.68246e-06	positive correlation
UNC13A	UNC13A	0.290534	1.45892e-15	positive correlation
UNC119B	UNC119B	0.113052	0.00295921	positive correlation
UMPS	UMPS	0.0805538	0.0377513	positive correlation
ULK2	ULK2	0.25879	1.60953e-12	positive correlation
ULK1	ULK1	0.228734	5.35224e-10	positive correlation
UIMC1	UIMC1	0.160729	1.73478e-05	positive correlation
UHRF2	UHRF2	0.203638	3.79307e-08	positive correlation
UHRF1BP1	UHRF1BP1	0.210927	1.16074e-08	positive correlation
UHRF1	UHRF1	0.126094	0.000861998	positive correlation
UGGT2	UGGT2	0.0862057	0.0255907	positive correlation
UGDH	UGDH	0.0921089	0.0166811	positive correlation
UCP3	UCP3	0.161301	1.61495e-05	positive correlation
UCN	UCN	0.0934208	0.0150896	positive correlation
UCKL1	UCKL1	0.170492	4.90102e-06	positive correlation
UCHL3	UCHL3	0.0941056	0.0143108	positive correlation
UCHL1	UCHL1	0.13723	0.00027107	positive correlation
UBXN7	UBXN7	0.121639	0.00132884	positive correlation
UBXN2B	UBXN2B	0.321397	6.43762e-19	positive correlation
UBTF	UBTF	0.164146	1.12522e-05	positive correlation
UBTD2	UBTD2	0.260861	1.04242e-12	positive correlation
UBR7	UBR7	0.126736	0.000808941	positive correlation
UBR5	UBR5	0.271227	1.14547e-13	positive correlation
UBR3	UBR3	0.27631	3.82133e-14	positive correlation
UBR2	UBR2	0.101212	0.00817554	positive correlation
UBR1	UBR1	0.0987079	0.0100005	positive correlation
UBQLN4	UBQLN4	0.103632	0.0066932	positive correlation
UBQLN2	UBQLN2	0.123465	0.00111324	positive correlation
UBN2	UBN2	0.216057	4.93541e-09	positive correlation
UBFD1	UBFD1	0.217995	3.53334e-09	positive correlation
UBE4B	UBE4B	0.106536	0.005241	positive correlation
UBE3D	UBE3D	0.193864	1.74221e-07	positive correlation
UBE3B	UBE3B	0.195917	1.2687e-07	positive correlation
UBE3A	UBE3A	0.193529	1.83197e-07	positive correlation
UBE2V2	UBE2V2	0.0961648	0.0122092	positive correlation
UBE2T	UBE2T	0.122977	0.00116717	positive correlation
UBE2R2	UBE2R2	0.167291	7.49491e-06	positive correlation
UBE2O	UBE2O	0.284174	6.43459e-15	positive correlation
UBE2I	UBE2I	0.103931	0.00653161	positive correlation
UBE2G1	UBE2G1	0.21611	4.8904e-09	positive correlation
UBE2E3	UBE2E3	0.206979	2.20626e-08	positive correlation
UBE2D4	UBE2D4	0.148244	7.86287e-05	positive correlation
UBE2C	UBE2C	0.138866	0.000226671	positive correlation
UBAP2	UBAP2	0.221674	1.8576e-09	positive correlation
UBA6	UBA6	0.081427	0.0356286	positive correlation
UBA2	UBA2	0.0984105	0.010241	positive correlation
UBA1	UBA1	0.114392	0.00262142	positive correlation
U2SURP	U2SURP	0.079193	0.0412666	positive correlation
U2AF2	U2AF2	0.0793381	0.0408731	positive correlation
U2AF1	U2AF1	0.0932543	0.0152889	positive correlation
TYW5	TYW5	0.185964	5.6588e-07	positive correlation
TYMS	TYMS	0.108842	0.00429751	positive correlation
TXNRD1	TXNRD1	0.0830616	0.0318855	positive correlation
TXNDC16	TXNDC16	0.329231	7.81307e-20	positive correlation
TUSC3	TUSC3	0.077815	0.0451037	positive correlation
TUSC1	TUSC1	0.0824502	0.0332535	positive correlation
TULP4	TULP4	0.200897	5.86121e-08	positive correlation
TUG1	TUG1	0.245962	2.10944e-11	positive correlation
TUFT1	TUFT1	0.143156	0.000140636	positive correlation
TUBGCP5	TUBGCP5	0.0807167	0.037342	positive correlation
TUBGCP4	TUBGCP4	0.353221	8.182e-23	positive correlation
TUBGCP3	TUBGCP3	0.326091	1.8546e-19	positive correlation
TUBE1	TUBE1	0.145552	0.000107175	positive correlation
TUBB4A	TUBB4A	0.253572	4.66392e-12	positive correlation
TUBB3	TUBB3	0.152296	4.88097e-05	positive correlation
TUBB2B	TUBB2B	0.277361	3.01507e-14	positive correlation
TUBB2A	TUBB2A	0.111086	0.00352908	positive correlation
TUBB	TUBB	0.143495	0.000135302	positive correlation
TUB	TUB	0.301277	1.08016e-16	positive correlation
TTYH3	TTYH3	0.202264	4.72054e-08	positive correlation
TTLL7	TTLL7	0.0845732	0.0287315	positive correlation
TTLL4	TTLL4	0.125698	0.000896631	positive correlation
TTLL12	TTLL12	0.246936	1.74776e-11	positive correlation
TTLL11	TTLL11	0.250523	8.65444e-12	positive correlation
TTLL1	TTLL1	0.163941	1.15612e-05	positive correlation
TTL	TTL	0.156465	2.94824e-05	positive correlation
TTK	TTK	0.195962	1.26115e-07	positive correlation
TTI1	TTI1	0.214843	6.05516e-09	positive correlation
TTC9B	TTC9B	0.190298	2.97775e-07	positive correlation
TTC8	TTC8	0.106592	0.00521742	positive correlation
TTC7B	TTC7B	0.259406	1.413e-12	positive correlation
TTC39C	TTC39C	0.262377	7.63467e-13	positive correlation
TTC37	TTC37	0.197669	9.69059e-08	positive correlation
TTC32	TTC32	0.0970398	0.0113996	positive correlation
TTC28-AS1	TTC28-AS1	0.261835	8.50365e-13	positive correlation
TTC28	TTC28	0.412538	2.59369e-31	positive correlation
TTC27	TTC27	0.208845	1.63601e-08	positive correlation
TTC19	TTC19	0.118922	0.00172086	positive correlation
TTC17	TTC17	0.141579	0.000168104	positive correlation
TTC13	TTC13	0.166661	8.12815e-06	positive correlation
TTBK1	TTBK1	0.132118	0.000466459	positive correlation
TSTD2	TSTD2	0.256672	2.48047e-12	positive correlation
TSSC1	TSSC1	0.101592	0.00792458	positive correlation
TSR1	TSR1	0.137621	0.000259616	positive correlation
TSPYL5	TSPYL5	0.236609	1.25479e-10	positive correlation
TSPYL4	TSPYL4	0.261587	8.9399e-13	positive correlation
TSPY26P	TSPY26P	0.237752	1.01491e-10	positive correlation
TSPAN7	TSPAN7	0.184896	6.62579e-07	positive correlation
TSPAN5	TSPAN5	0.239427	7.43197e-11	positive correlation
TSPAN2	TSPAN2	0.205018	3.03337e-08	positive correlation
TSPAN18	TSPAN18	0.111782	0.00331786	positive correlation
TSN	TSN	0.0965676	0.0118248	positive correlation
TSHZ3	TSHZ3	0.312908	5.78727e-18	positive correlation
TSHZ2	TSHZ2	0.126582	0.0008214	positive correlation
TSHZ1	TSHZ1	0.178897	1.5586e-06	positive correlation
TSEN2	TSEN2	0.192425	2.16081e-07	positive correlation
TSC22D1-AS1	TSC22D1-AS1	0.303093	6.90079e-17	positive correlation
TSC2	TSC2	0.167827	6.97848e-06	positive correlation
TSC1	TSC1	0.255687	3.0266e-12	positive correlation
TRUB1	TRUB1	0.137661	0.000258498	positive correlation
TRRAP	TRRAP	0.245177	2.45434e-11	positive correlation
TRPC1	TRPC1	0.206896	2.23445e-08	positive correlation
TROAP	TROAP	0.177489	1.89488e-06	positive correlation
TRO	TRO	0.224445	1.14396e-09	positive correlation
TRMT61B	TRMT61B	0.320419	8.33061e-19	positive correlation
TRMT1L	TRMT1L	0.110702	0.00365132	positive correlation
TRMT13	TRMT13	0.179731	1.38784e-06	positive correlation
TRMT10B	TRMT10B	0.139613	0.000209128	positive correlation
TRMT1	TRMT1	0.115593	0.00234829	positive correlation
TRIQK	TRIQK	0.104071	0.00645698	positive correlation
TRIP13	TRIP13	0.178694	1.60202e-06	positive correlation
TRIO	TRIO	0.173405	3.30799e-06	positive correlation
TRIM9	TRIM9	0.131997	0.000472377	positive correlation
TRIM66	TRIM66	0.082594	0.0329331	positive correlation
TRIM65	TRIM65	0.100498	0.00866028	positive correlation
TRIM59	TRIM59	0.115645	0.00233722	positive correlation
TRIM55	TRIM55	0.207969	1.88106e-08	positive correlation
TRIM52	TRIM52	0.090522	0.0187474	positive correlation
TRIM36	TRIM36	0.109426	0.0040866	positive correlation
TRIM33	TRIM33	0.222067	1.73776e-09	positive correlation
TRIM32	TRIM32	0.159423	2.04071e-05	positive correlation
TRIM3	TRIM3	0.0989332	0.00981865	positive correlation
TRIM28	TRIM28	0.213746	7.27645e-09	positive correlation
TRIM27	TRIM27	0.0833188	0.0313522	positive correlation
TRIM24	TRIM24	0.27943	1.89441e-14	positive correlation
TRIM23	TRIM23	0.0833704	0.0312418	positive correlation
TRIM2	TRIM2	0.178653	1.61092e-06	positive correlation
TRIM16	TRIM16	0.189426	3.39534e-07	positive correlation
TRIM13	TRIM13	0.271074	1.18225e-13	positive correlation
TRIM11	TRIM11	0.0862775	0.0254671	positive correlation
TRIL	TRIL	0.167614	7.1751e-06	positive correlation
TRIB2	TRIB2	0.389875	7.56335e-28	positive correlation
TRH	TRH	0.102226	0.00752084	positive correlation
TRERF1	TRERF1	0.152999	4.47917e-05	positive correlation
TRAPPC2	TRAPPC2	0.168266	6.61154e-06	positive correlation
TRAPPC12	TRAPPC12	0.231715	3.11475e-10	positive correlation
TRAP1	TRAP1	0.174487	2.85792e-06	positive correlation
TRAM1L1	TRAM1L1	0.168879	6.08445e-06	positive correlation
TRAK1	TRAK1	0.236885	1.1914e-10	positive correlation
TRAF7	TRAF7	0.102217	0.00752605	positive correlation
TRAF6	TRAF6	0.0913107	0.0176991	positive correlation
TRAF4	TRAF4	0.100946	0.00834977	positive correlation
TRA2A	TRA2A	0.24782	1.47167e-11	positive correlation
TPX2	TPX2	0.14606	0.000101116	positive correlation
TPTE2P6	TPTE2P6	0.0948012	0.0135536	positive correlation
TPRKB	TPRKB	0.128334	0.000687766	positive correlation
TPPP	TPPP	0.255501	3.15025e-12	positive correlation
TPP2	TPP2	0.107647	0.00476253	positive correlation
TPGS2	TPGS2	0.264245	5.13743e-13	positive correlation
TP73-AS1	TP73-AS1	0.0947343	0.0136228	positive correlation
TP53RK	TP53RK	0.0830094	0.0320031	positive correlation
TP53BP2	TP53BP2	0.14559	0.000106733	positive correlation
TP53BP1	TP53BP1	0.117035	0.00205859	positive correlation
TP53AIP1	TP53AIP1	0.0779139	0.0448019	positive correlation
TOX3	TOX3	0.255912	2.89516e-12	positive correlation
TOX2	TOX2	0.144011	0.000127647	positive correlation
TOX	TOX	0.202659	4.43641e-08	positive correlation
TOPBP1	TOPBP1	0.12856	0.000672128	positive correlation
TOP3B	TOP3B	0.0973265	0.0111467	positive correlation
TOP3A	TOP3A	0.27162	1.05386e-13	positive correlation
TOP2B	TOP2B	0.285346	4.90213e-15	positive correlation
TOP2A	TOP2A	0.179478	1.43787e-06	positive correlation
TOP1	TOP1	0.194074	1.68688e-07	positive correlation
TOMM20	TOMM20	0.131832	0.000480285	positive correlation
TNRC6C	TNRC6C	0.231234	3.39836e-10	positive correlation
TNRC6B	TNRC6B	0.177985	1.77135e-06	positive correlation
TNRC6A	TNRC6A	0.249385	1.08477e-11	positive correlation
TNRC18	TNRC18	0.138284	0.000241577	positive correlation
TNR	TNR	0.0864552	0.0251701	positive correlation
TNPO3	TNPO3	0.0833684	0.0312428	positive correlation
TNPO2	TNPO2	0.238564	8.73495e-11	positive correlation
TNKS2	TNKS2	0.100348	0.00876547	positive correlation
TNKS	TNKS	0.330105	6.16071e-20	positive correlation
TNIK	TNIK	0.110505	0.0037169	positive correlation
TNFRSF19	TNFRSF19	0.101867	0.00774873	positive correlation
TMX4	TMX4	0.12863	0.000667403	positive correlation
TMTC4	TMTC4	0.432505	1.45926e-34	positive correlation
TMTC2	TMTC2	0.158339	2.33977e-05	positive correlation
TMSB15B	TMSB15B	0.242061	4.47355e-11	positive correlation
TMPO	TMPO	0.155677	3.2368e-05	positive correlation
TMOD2	TMOD2	0.238108	9.48983e-11	positive correlation
TMEM98	TMEM98	0.128382	0.000684648	positive correlation
TMEM97	TMEM97	0.240983	5.51875e-11	positive correlation
TMEM8B	TMEM8B	0.138417	0.000238012	positive correlation
TMEM68	TMEM68	0.13635	0.000297776	positive correlation
TMEM64	TMEM64	0.156921	2.78533e-05	positive correlation
TMEM63B	TMEM63B	0.0993918	0.00946218	positive correlation
TMEM59L	TMEM59L	0.0804094	0.0380954	positive correlation
TMEM57	TMEM57	0.0807147	0.037343	positive correlation
TMEM55A	TMEM55A	0.163229	1.2678e-05	positive correlation
TMEM44	TMEM44	0.142353	0.000154111	positive correlation
TMEM39B	TMEM39B	0.102328	0.0074576	positive correlation
TMEM35	TMEM35	0.105478	0.00572558	positive correlation
TMEM31	TMEM31	0.111844	0.00330139	positive correlation
TMEM25	TMEM25	0.216533	4.54634e-09	positive correlation
TMEM246	TMEM246	0.41222	2.89163e-31	positive correlation
TMEM237	TMEM237	0.156075	3.08469e-05	positive correlation
TMEM218	TMEM218	0.091768	0.0171108	positive correlation
TMEM206	TMEM206	0.105063	0.00593132	positive correlation
TMEM198	TMEM198	0.168247	6.62592e-06	positive correlation
TMEM196	TMEM196	0.126314	0.000843476	positive correlation
TMEM192	TMEM192	0.148092	8.00295e-05	positive correlation
TMEM181	TMEM181	0.162245	1.43447e-05	positive correlation
TMEM18	TMEM18	0.24524	2.42639e-11	positive correlation
TMEM178A	TMEM178A	0.276923	3.32309e-14	positive correlation
TMEM177	TMEM177	0.0981705	0.0104294	positive correlation
TMEM170A	TMEM170A	0.206127	2.53747e-08	positive correlation
TMEM169	TMEM169	0.364979	2.36535e-24	positive correlation
TMEM161B	TMEM161B	0.0768864	0.0478131	positive correlation
TMEM151B	TMEM151B	0.130179	0.000570131	positive correlation
TMEM14A	TMEM14A	0.217075	4.14661e-09	positive correlation
TMEM145	TMEM145	0.284072	6.58548e-15	positive correlation
TMEM136	TMEM136	0.179583	1.41673e-06	positive correlation
TMEM132C	TMEM132C	0.107748	0.00472304	positive correlation
TMEM132A	TMEM132A	0.350687	1.68952e-22	positive correlation
TMEM131	TMEM131	0.239418	7.44171e-11	positive correlation
TMEM130	TMEM130	0.0804795	0.0379268	positive correlation
TMEM106B	TMEM106B	0.115938	0.00227502	positive correlation
TMEFF2	TMEFF2	0.0988179	0.00990952	positive correlation
TMED8	TMED8	0.131241	0.000510594	positive correlation
TMCO6	TMCO6	0.0871808	0.0238889	positive correlation
TMCO3	TMCO3	0.112007	0.00325412	positive correlation
TMCC1	TMCC1	0.223794	1.28262e-09	positive correlation
TM9SF4	TM9SF4	0.188753	3.74763e-07	positive correlation
TM4SF4	TM4SF4	0.0875243	0.0232981	positive correlation
TLX2	TLX2	0.156824	2.81816e-05	positive correlation
TLN2	TLN2	0.211524	1.05333e-08	positive correlation
TLK2	TLK2	0.0885719	0.021632	positive correlation
TLE4	TLE4	0.191479	2.48898e-07	positive correlation
TKT	TKT	0.116466	0.00216525	positive correlation
TK1	TK1	0.0912006	0.0178335	positive correlation
TJAP1	TJAP1	0.115374	0.00239565	positive correlation
TIMM9	TIMM9	0.0947864	0.0135653	positive correlation
TIMM44	TIMM44	0.104334	0.00631072	positive correlation
TIMM21	TIMM21	0.0851792	0.0275365	positive correlation
TIMM13	TIMM13	0.0869171	0.0243383	positive correlation
TIMELESS	TIMELESS	0.125355	0.000926971	positive correlation
TIGD7	TIGD7	0.0853984	0.0271227	positive correlation
TIGD5	TIGD5	0.205252	2.92137e-08	positive correlation
TIGD3	TIGD3	0.0872237	0.0238177	positive correlation
TIGD1	TIGD1	0.25004	9.51625e-12	positive correlation
TICRR	TICRR	0.175648	2.43937e-06	positive correlation
TIAM2	TIAM2	0.235542	1.53068e-10	positive correlation
TIAM1	TIAM1	0.0816276	0.0351568	positive correlation
TIAL1	TIAL1	0.156896	2.79405e-05	positive correlation
TIA1	TIA1	0.320944	7.27771e-19	positive correlation
THUMPD2	THUMPD2	0.285366	4.88277e-15	positive correlation
THSD7A	THSD7A	0.183843	7.70064e-07	positive correlation
THRA	THRA	0.150766	5.86236e-05	positive correlation
THOP1	THOP1	0.100917	0.00836752	positive correlation
THOC5	THOC5	0.200236	6.4935e-08	positive correlation
THOC3	THOC3	0.0968719	0.0115476	positive correlation
THOC2	THOC2	0.156781	2.833e-05	positive correlation
THNSL1	THNSL1	0.177093	2.00025e-06	positive correlation
THEM6	THEM6	0.102947	0.00707944	positive correlation
THAP2	THAP2	0.189562	3.32959e-07	positive correlation
THAP10	THAP10	0.256546	2.54324e-12	positive correlation
THADA	THADA	0.134808	0.0003511	positive correlation
TH	TH	0.078084	0.0443109	positive correlation
TGFBRAP1	TGFBRAP1	0.243102	3.6596e-11	positive correlation
TFR2	TFR2	0.17934	1.46526e-06	positive correlation
TFDP2	TFDP2	0.109248	0.00414985	positive correlation
TFDP1	TFDP1	0.195586	1.33596e-07	positive correlation
TFCP2	TFCP2	0.148789	7.38929e-05	positive correlation
TFAP4	TFAP4	0.235493	1.54327e-10	positive correlation
TFAP2B	TFAP2B	0.206289	2.47229e-08	positive correlation
TFAM	TFAM	0.0865576	0.024986	positive correlation
TEX261	TEX261	0.0925856	0.0160848	positive correlation
TEX15	TEX15	0.123359	0.00112506	positive correlation
TEX10	TEX10	0.157144	2.71158e-05	positive correlation
TET3	TET3	0.440265	7.06121e-36	positive correlation
TET1	TET1	0.337012	8.75883e-21	positive correlation
TERF2IP	TERF2IP	0.0975007	0.0109931	positive correlation
TERF2	TERF2	0.184919	6.60782e-07	positive correlation
TERF1	TERF1	0.107178	0.0049576	positive correlation
TENM4	TENM4	0.12249	0.00122563	positive correlation
TENM3	TENM3	0.140449	0.000190807	positive correlation
TEFM	TEFM	0.121425	0.0013557	positive correlation
TECTA	TECTA	0.160246	1.84221e-05	positive correlation
TEAD1	TEAD1	0.174517	2.84646e-06	positive correlation
TDRD3	TDRD3	0.121048	0.00140507	positive correlation
TDRD12	TDRD12	0.0993087	0.0095259	positive correlation
TDP1	TDP1	0.141179	0.000175932	positive correlation
TDG	TDG	0.232756	2.56983e-10	positive correlation
TCF4	TCF4	0.0804536	0.0379811	positive correlation
TCF3	TCF3	0.128014	0.000710745	positive correlation
TCF20	TCF20	0.173877	3.10316e-06	positive correlation
TCF19	TCF19	0.0812136	0.036148	positive correlation
TCF12	TCF12	0.184868	6.65277e-07	positive correlation
TCERG1L	TCERG1L	0.0796904	0.039961	positive correlation
TCERG1	TCERG1	0.306867	2.65291e-17	positive correlation
TCEAL7	TCEAL7	0.117948	0.00188788	positive correlation
TCEA2	TCEA2	0.0804754	0.0379337	positive correlation
TCAIM	TCAIM	0.182378	9.50668e-07	positive correlation
TBX3	TBX3	0.116239	0.00221206	positive correlation
TBX2	TBX2	0.224203	1.19261e-09	positive correlation
TBPL1	TBPL1	0.0967507	0.011663	positive correlation
TBP	TBP	0.203783	3.7051e-08	positive correlation
TBL2	TBL2	0.12207	0.00127646	positive correlation
TBKBP1	TBKBP1	0.131702	0.000486932	positive correlation
TBCK	TBCK	0.0794281	0.0406401	positive correlation
TBCEL	TBCEL	0.0834035	0.0311786	positive correlation
TBCD	TBCD	0.220347	2.33519e-09	positive correlation
TBCC	TBCC	0.0956821	0.0126704	positive correlation
TBC1D7	TBC1D7	0.0808461	0.0370104	positive correlation
TBC1D5	TBC1D5	0.187843	4.29302e-07	positive correlation
TBC1D4	TBC1D4	0.083335	0.0313177	positive correlation
TBC1D30	TBC1D30	0.488963	3.0264e-45	positive correlation
TBC1D24	TBC1D24	0.313831	4.5774e-18	positive correlation
TBC1D22B	TBC1D22B	0.152213	4.92793e-05	positive correlation
TBC1D16	TBC1D16	0.313576	4.87968e-18	positive correlation
TBC1D14	TBC1D14	0.139174	0.000219258	positive correlation
TBC1D12	TBC1D12	0.185728	5.8632e-07	positive correlation
TBC1D10B	TBC1D10B	0.133668	0.000396507	positive correlation
TATDN2	TATDN2	0.182359	9.5299e-07	positive correlation
TATDN1	TATDN1	0.130125	0.000573416	positive correlation
TAS2R5	TAS2R5	0.163939	1.15588e-05	positive correlation
TAS2R19	TAS2R19	0.207058	2.17753e-08	positive correlation
TAS2R14	TAS2R14	0.0903853	0.0189223	positive correlation
TARSL2	TARSL2	0.0896686	0.0199476	positive correlation
TARS	TARS	0.0853817	0.0271478	positive correlation
TARBP1	TARBP1	0.156142	3.0602e-05	positive correlation
TAPT1-AS1	TAPT1-AS1	0.0835215	0.0309281	positive correlation
TANC2	TANC2	0.326437	1.68137e-19	positive correlation
TAL2	TAL2	0.195083	1.44486e-07	positive correlation
TAGLN3	TAGLN3	0.240527	6.0226e-11	positive correlation
TAF5L	TAF5L	0.0854306	0.0270622	positive correlation
TAF5	TAF5	0.223475	1.35602e-09	positive correlation
TAF4B	TAF4B	0.149483	6.82062e-05	positive correlation
TAF4	TAF4	0.373773	1.50218e-25	positive correlation
TAF2	TAF2	0.206223	2.49802e-08	positive correlation
TAF1D	TAF1D	0.141663	0.000166555	positive correlation
TAF1C	TAF1C	0.128577	0.000671117	positive correlation
TAF1B	TAF1B	0.229242	4.89126e-10	positive correlation
TAF1A	TAF1A	0.17707	2.00596e-06	positive correlation
TAF15	TAF15	0.0970358	0.0114021	positive correlation
TAF11	TAF11	0.166272	8.54315e-06	positive correlation
TAF1	TAF1	0.0900237	0.0194174	positive correlation
TADA1	TADA1	0.256731	2.45361e-12	positive correlation
TACC2	TACC2	0.425206	2.26867e-33	positive correlation
TAB3	TAB3	0.12614	0.000857985	positive correlation
TAB1	TAB1	0.106187	0.00539835	positive correlation
SYTL4	SYTL4	0.117542	0.00196178	positive correlation
SYT7	SYT7	0.0786182	0.0428551	positive correlation
SYT3	SYT3	0.111524	0.00339646	positive correlation
SYT14	SYT14	0.191433	2.50343e-07	positive correlation
SYT13	SYT13	0.150671	5.92537e-05	positive correlation
SYT11	SYT11	0.19461	1.55172e-07	positive correlation
SYNRG	SYNRG	0.0832784	0.0314291	positive correlation
SYNPO2	SYNPO2	0.0990726	0.00970695	positive correlation
SYNJ1	SYNJ1	0.107718	0.00473495	positive correlation
SYNGR1	SYNGR1	0.128949	0.000646316	positive correlation
SYNGAP1	SYNGAP1	0.108966	0.00425322	positive correlation
SYNE2	SYNE2	0.112902	0.00299995	positive correlation
SYNCRIP	SYNCRIP	0.184781	6.73439e-07	positive correlation
SYN3	SYN3	0.37701	5.40166e-26	positive correlation
SYMPK	SYMPK	0.0835844	0.0307854	positive correlation
SWT1	SWT1	0.10567	0.00563412	positive correlation
SVOP	SVOP	0.277428	2.97031e-14	positive correlation
SUZ12P1	SUZ12P1	0.288195	2.53778e-15	positive correlation
SUV39H2	SUV39H2	0.137623	0.00025958	positive correlation
SURF6	SURF6	0.146706	9.39061e-05	positive correlation
SUPV3L1	SUPV3L1	0.174179	2.9802e-06	positive correlation
SUPT7L	SUPT7L	0.278843	2.16552e-14	positive correlation
SUPT6H	SUPT6H	0.161101	1.65561e-05	positive correlation
SUPT3H	SUPT3H	0.176231	2.25097e-06	positive correlation
SUPT20H	SUPT20H	0.135273	0.000334051	positive correlation
SUPT16H	SUPT16H	0.110728	0.00364339	positive correlation
SUN5	SUN5	0.106265	0.00536275	positive correlation
SUN1	SUN1	0.243358	3.48788e-11	positive correlation
SULT4A1	SULT4A1	0.232365	2.76249e-10	positive correlation
SULT1C4	SULT1C4	0.0765669	0.0487983	positive correlation
SUGT1P3	SUGT1P3	0.127808	0.000725077	positive correlation
SUGP2	SUGP2	0.265493	3.93438e-13	positive correlation
SUFU	SUFU	0.243041	3.70155e-11	positive correlation
SUDS3	SUDS3	0.108778	0.00432046	positive correlation
SUCLG1	SUCLG1	0.0969997	0.0114328	positive correlation
STXBP5L	STXBP5L	0.120289	0.00151081	positive correlation
STXBP4	STXBP4	0.27269	8.37046e-14	positive correlation
STXBP1	STXBP1	0.265865	3.6256e-13	positive correlation
STX6	STX6	0.123663	0.00109134	positive correlation
STX1B	STX1B	0.256594	2.51997e-12	positive correlation
STX1A	STX1A	0.115138	0.00244882	positive correlation
STRN4	STRN4	0.103253	0.00690869	positive correlation
STRN3	STRN3	0.133802	0.000390932	positive correlation
STRIP1	STRIP1	0.189841	3.19103e-07	positive correlation
STRBP	STRBP	0.124292	0.00102822	positive correlation
STRAP	STRAP	0.128007	0.000711171	positive correlation
STRADB	STRADB	0.14738	8.68246e-05	positive correlation
STOX2	STOX2	0.306295	3.07102e-17	positive correlation
STMN4	STMN4	0.360776	8.67973e-24	positive correlation
STMN2	STMN2	0.254153	4.14695e-12	positive correlation
STMN1	STMN1	0.141633	0.000167066	positive correlation
STK39	STK39	0.19948	7.30754e-08	positive correlation
STK36	STK36	0.103502	0.0067664	positive correlation
STK35	STK35	0.168145	6.6988e-06	positive correlation
STK25	STK25	0.105498	0.00571674	positive correlation
STIL	STIL	0.110136	0.00384169	positive correlation
STH	STH	0.221675	1.85791e-09	positive correlation
STAU2	STAU2	0.0773499	0.0464313	positive correlation
STAU1	STAU1	0.231542	3.21445e-10	positive correlation
STAT5B	STAT5B	0.111782	0.00331746	positive correlation
STARD9	STARD9	0.167942	6.88203e-06	positive correlation
STARD7	STARD7	0.141267	0.000174207	positive correlation
STAM	STAM	0.221029	2.07678e-09	positive correlation
STAG1	STAG1	0.215087	5.81028e-09	positive correlation
STAC	STAC	0.214715	6.19177e-09	positive correlation
ST8SIA4	ST8SIA4	0.189061	3.58009e-07	positive correlation
ST8SIA3	ST8SIA3	0.123891	0.00106748	positive correlation
ST8SIA2	ST8SIA2	0.311085	9.16348e-18	positive correlation
ST8SIA1	ST8SIA1	0.175554	2.47198e-06	positive correlation
ST7L	ST7L	0.195946	1.26337e-07	positive correlation
ST6GAL2	ST6GAL2	0.120197	0.00152377	positive correlation
ST3GAL6	ST3GAL6	0.152455	4.78811e-05	positive correlation
ST3GAL5	ST3GAL5	0.0981835	0.0104218	positive correlation
ST13	ST13	0.090394	0.0189113	positive correlation
SSRP1	SSRP1	0.098695	0.0100104	positive correlation
SSH2	SSH2	0.138805	0.000228134	positive correlation
SSBP3	SSBP3	0.146562	9.54485e-05	positive correlation
SSBP2	SSBP2	0.179891	1.3558e-06	positive correlation
SS18L1	SS18L1	0.348019	3.68971e-22	positive correlation
SRXN1	SRXN1	0.0788398	0.0422207	positive correlation
SRSF8	SRSF8	0.215972	5.00132e-09	positive correlation
SRSF7	SRSF7	0.133108	0.000420306	positive correlation
SRSF6	SRSF6	0.227313	6.88718e-10	positive correlation
SRSF3	SRSF3	0.122332	0.00124491	positive correlation
SRSF12	SRSF12	0.379437	2.43081e-26	positive correlation
SRSF11	SRSF11	0.118326	0.00182064	positive correlation
SRSF10	SRSF10	0.122002	0.00128465	positive correlation
SRSF1	SRSF1	0.146688	9.41053e-05	positive correlation
SRRT	SRRT	0.209192	1.54445e-08	positive correlation
SRRM4	SRRM4	0.4137	1.75407e-31	positive correlation
SRRM3	SRRM3	0.235497	1.54347e-10	positive correlation
SRRM2	SRRM2	0.202875	4.28597e-08	positive correlation
SRRD	SRRD	0.162174	1.44728e-05	positive correlation
SRR	SRR	0.120599	0.00146732	positive correlation
SRPK1	SRPK1	0.349742	2.2243e-22	positive correlation
SRGAP3	SRGAP3	0.133402	0.000407544	positive correlation
SRGAP1	SRGAP1	0.235297	1.60239e-10	positive correlation
SREBF2	SREBF2	0.199762	6.99132e-08	positive correlation
SRD5A1	SRD5A1	0.175936	2.3461e-06	positive correlation
SRCIN1	SRCIN1	0.272822	8.15614e-14	positive correlation
SRCAP	SRCAP	0.193971	1.71461e-07	positive correlation
SRC	SRC	0.125492	0.000915092	positive correlation
SRBD1	SRBD1	0.123697	0.0010879	positive correlation
SPTBN2	SPTBN2	0.248023	1.41556e-11	positive correlation
SPTB	SPTB	0.153592	4.17418e-05	positive correlation
SPTAN1	SPTAN1	0.1888	3.72286e-07	positive correlation
SPRYD7	SPRYD7	0.127	0.000787465	positive correlation
SPRTN	SPRTN	0.113574	0.00282354	positive correlation
SPRN	SPRN	0.22757	6.58352e-10	positive correlation
SPOCK1	SPOCK1	0.107685	0.00474702	positive correlation
SPIRE2	SPIRE2	0.197253	1.03306e-07	positive correlation
SPIRE1	SPIRE1	0.227292	6.91232e-10	positive correlation
SPIN4	SPIN4	0.183453	8.14437e-07	positive correlation
SPIN3	SPIN3	0.167235	7.54824e-06	positive correlation
SPIN1	SPIN1	0.25528	3.2949e-12	positive correlation
SPG7	SPG7	0.127735	0.000730515	positive correlation
SPEN	SPEN	0.188671	3.79203e-07	positive correlation
SPEG	SPEG	0.159436	2.03791e-05	positive correlation
SPECC1L	SPECC1L	0.17016	5.12472e-06	positive correlation
SPDL1	SPDL1	0.150844	5.81365e-05	positive correlation
SPC25	SPC25	0.079246	0.0411229	positive correlation
SPC24	SPC24	0.102135	0.00757603	positive correlation
SPATS2	SPATS2	0.17933	1.46725e-06	positive correlation
SPATA7	SPATA7	0.198339	8.71837e-08	positive correlation
SPATA5L1	SPATA5L1	0.185078	6.45714e-07	positive correlation
SPAST	SPAST	0.368075	9.19589e-25	positive correlation
SPAG9	SPAG9	0.316948	2.03197e-18	positive correlation
SPAG5	SPAG5	0.223762	1.28927e-09	positive correlation
SP4	SP4	0.177791	1.81919e-06	positive correlation
SP2	SP2	0.138095	0.000246588	positive correlation
SOX6	SOX6	0.122363	0.00124111	positive correlation
SOX5	SOX5	0.0982355	0.0103833	positive correlation
SOX4	SOX4	0.377131	5.21501e-26	positive correlation
SOX15	SOX15	0.122302	0.00124842	positive correlation
SOX12	SOX12	0.350589	1.73066e-22	positive correlation
SOX11	SOX11	0.388688	1.13236e-27	positive correlation
SOS1	SOS1	0.313711	4.70816e-18	positive correlation
SORD	SORD	0.0854768	0.026976	positive correlation
SORBS2	SORBS2	0.158561	2.27642e-05	positive correlation
SON	SON	0.158436	2.31266e-05	positive correlation
SOGA1	SOGA1	0.330082	6.18792e-20	positive correlation
SOCS7	SOCS7	0.312369	6.63485e-18	positive correlation
SOCS6	SOCS6	0.161195	1.63751e-05	positive correlation
SOCS5	SOCS5	0.091389	0.0175958	positive correlation
SOCS4	SOCS4	0.125041	0.000957373	positive correlation
SOBP	SOBP	0.195735	1.30478e-07	positive correlation
SNX27	SNX27	0.177905	1.79124e-06	positive correlation
SNX18	SNX18	0.0784789	0.0432024	positive correlation
SNTG2	SNTG2	0.102238	0.00751396	positive correlation
SNRPE	SNRPE	0.0876912	0.0230371	positive correlation
SNRPB2	SNRPB2	0.134602	0.000359034	positive correlation
SNRPA	SNRPA	0.166121	8.71594e-06	positive correlation
SNRNP70	SNRNP70	0.149168	7.076e-05	positive correlation
SNRNP200	SNRNP200	0.320468	8.2332e-19	positive correlation
SNRK	SNRK	0.111143	0.00351059	positive correlation
SNN	SNN	0.146758	9.33451e-05	positive correlation
SND1	SND1	0.132536	0.000446484	positive correlation
SNAPC3	SNAPC3	0.267818	2.38737e-13	positive correlation
SNAP91	SNAP91	0.387445	1.68526e-27	positive correlation
SNAP47	SNAP47	0.124412	0.00101632	positive correlation
SNAP25	SNAP25	0.161956	1.48829e-05	positive correlation
SMYD4	SMYD4	0.228448	5.61131e-10	positive correlation
SMURF2	SMURF2	0.236724	1.22806e-10	positive correlation
SMURF1	SMURF1	0.111271	0.00347178	positive correlation
SMS	SMS	0.109587	0.00402855	positive correlation
SMPD4	SMPD4	0.257205	2.2306e-12	positive correlation
SMPD3	SMPD3	0.468969	3.91454e-41	positive correlation
SMIM8	SMIM8	0.191289	2.55871e-07	positive correlation
SMIM13	SMIM13	0.138264	0.000242099	positive correlation
SMG9	SMG9	0.0776572	0.0455516	positive correlation
SMG6	SMG6	0.100597	0.00859126	positive correlation
SMCHD1	SMCHD1	0.118641	0.00176779	positive correlation
SMC6	SMC6	0.0982163	0.0103964	positive correlation
SMC3	SMC3	0.219064	2.9292e-09	positive correlation
SMC2	SMC2	0.147514	8.55632e-05	positive correlation
SMC1A	SMC1A	0.205807	2.67288e-08	positive correlation
SMARCE1	SMARCE1	0.175242	2.58126e-06	positive correlation
SMARCD1	SMARCD1	0.216514	4.55722e-09	positive correlation
SMARCC2	SMARCC2	0.295356	4.60515e-16	positive correlation
SMARCC1	SMARCC1	0.228525	5.54037e-10	positive correlation
SMARCB1	SMARCB1	0.241237	5.25514e-11	positive correlation
SMARCAL1	SMARCAL1	0.268683	1.98734e-13	positive correlation
SMARCAD1	SMARCAD1	0.190569	2.85804e-07	positive correlation
SMARCA5	SMARCA5	0.093713	0.0147494	positive correlation
SMARCA4	SMARCA4	0.281904	1.07931e-14	positive correlation
SMAP1	SMAP1	0.12876	0.000658843	positive correlation
SMAD9	SMAD9	0.1629	1.32177e-05	positive correlation
SMAD5	SMAD5	0.118956	0.00171516	positive correlation
SMAD4	SMAD4	0.245239	2.42574e-11	positive correlation
SMA4	SMA4	0.238381	9.02654e-11	positive correlation
SLX4IP	SLX4IP	0.18012	1.31389e-06	positive correlation
SLTM	SLTM	0.0945153	0.0138603	positive correlation
SLITRK6	SLITRK6	0.0895719	0.0200899	positive correlation
SLITRK5	SLITRK5	0.228963	5.1365e-10	positive correlation
SLITRK1	SLITRK1	0.207156	2.1436e-08	positive correlation
SLIT2	SLIT2	0.0859284	0.026104	positive correlation
SLIT1	SLIT1	0.223349	1.38512e-09	positive correlation
SLCO5A1	SLCO5A1	0.224991	1.04245e-09	positive correlation
SLCO3A1	SLCO3A1	0.1145	0.00259768	positive correlation
SLC9B2	SLC9B2	0.13758	0.000260765	positive correlation
SLC8A2	SLC8A2	0.110109	0.00385122	positive correlation
SLC8A1	SLC8A1	0.21555	5.36958e-09	positive correlation
SLC7A9	SLC7A9	0.10995	0.0039053	positive correlation
SLC7A14	SLC7A14	0.145591	0.000106736	positive correlation
SLC7A1	SLC7A1	0.24979	1e-11	positive correlation
SLC6A8	SLC6A8	0.121458	0.00135177	positive correlation
SLC6A6	SLC6A6	0.0768384	0.0479593	positive correlation
SLC6A2	SLC6A2	0.271486	1.08186e-13	positive correlation
SLC6A15	SLC6A15	0.239723	7.01996e-11	positive correlation
SLC5A6	SLC5A6	0.194619	1.54995e-07	positive correlation
SLC4A8	SLC4A8	0.151326	5.49014e-05	positive correlation
SLC4A7	SLC4A7	0.191436	2.50352e-07	positive correlation
SLC4A3	SLC4A3	0.136912	0.000280575	positive correlation
SLC4A1AP	SLC4A1AP	0.159832	1.94034e-05	positive correlation
SLC46A1	SLC46A1	0.223687	1.30658e-09	positive correlation
SLC44A5	SLC44A5	0.177728	1.83449e-06	positive correlation
SLC3A1	SLC3A1	0.181544	1.07303e-06	positive correlation
SLC39A6	SLC39A6	0.0809989	0.0366773	positive correlation
SLC39A10	SLC39A10	0.282565	9.30465e-15	positive correlation
SLC38A2	SLC38A2	0.128501	0.000676209	positive correlation
SLC38A1	SLC38A1	0.28335	7.75747e-15	positive correlation
SLC37A4	SLC37A4	0.095841	0.0125129	positive correlation
SLC37A3	SLC37A3	0.123175	0.00114491	positive correlation
SLC35E3	SLC35E3	0.168173	6.68274e-06	positive correlation
SLC35B4	SLC35B4	0.0865197	0.0250536	positive correlation
SLC31A1	SLC31A1	0.153022	4.46815e-05	positive correlation
SLC30A6	SLC30A6	0.197266	1.03158e-07	positive correlation
SLC30A4	SLC30A4	0.119859	0.00157452	positive correlation
SLC30A3	SLC30A3	0.193596	1.81427e-07	positive correlation
SLC30A10	SLC30A10	0.24908	1.15091e-11	positive correlation
SLC2A11	SLC2A11	0.123111	0.00115194	positive correlation
SLC29A4	SLC29A4	0.0962636	0.0121121	positive correlation
SLC29A1	SLC29A1	0.107975	0.00462976	positive correlation
SLC26A10	SLC26A10	0.147638	8.43958e-05	positive correlation
SLC25A46	SLC25A46	0.102957	0.00707481	positive correlation
SLC25A36	SLC25A36	0.196914	1.08708e-07	positive correlation
SLC25A29	SLC25A29	0.224177	1.19698e-09	positive correlation
SLC25A23	SLC25A23	0.172512	3.73954e-06	positive correlation
SLC25A17	SLC25A17	0.118372	0.00181253	positive correlation
SLC25A12	SLC25A12	0.170384	4.97011e-06	positive correlation
SLC23A2	SLC23A2	0.225267	9.90359e-10	positive correlation
SLC22A5	SLC22A5	0.244719	2.67426e-11	positive correlation
SLC22A4	SLC22A4	0.0882669	0.0221108	positive correlation
SLC20A1	SLC20A1	0.0797157	0.0399014	positive correlation
SLC1A2	SLC1A2	0.360417	9.68003e-24	positive correlation
SLC1A1	SLC1A1	0.203563	3.83672e-08	positive correlation
SLC19A2	SLC19A2	0.0822489	0.0337208	positive correlation
SLC18A1	SLC18A1	0.191852	2.35369e-07	positive correlation
SLC16A9	SLC16A9	0.308722	1.66892e-17	positive correlation
SLC16A14	SLC16A14	0.273502	7.07349e-14	positive correlation
SLC13A3	SLC13A3	0.0769389	0.0476469	positive correlation
SLC10A4	SLC10A4	0.192773	2.05098e-07	positive correlation
SLAIN1	SLAIN1	0.359511	1.29006e-23	positive correlation
SKP2	SKP2	0.189927	3.15313e-07	positive correlation
SKIDA1	SKIDA1	0.335446	1.38385e-20	positive correlation
SKA3	SKA3	0.148561	7.58303e-05	positive correlation
SKA2	SKA2	0.0794177	0.040666	positive correlation
SKA1	SKA1	0.0917393	0.0171465	positive correlation
SIX3	SIX3	0.0816848	0.0350205	positive correlation
SIRT4	SIRT4	0.195271	1.40304e-07	positive correlation
SIRT1	SIRT1	0.216728	4.39981e-09	positive correlation
SIMC1	SIMC1	0.201405	5.41166e-08	positive correlation
SIGMAR1	SIGMAR1	0.116156	0.00222985	positive correlation
SIAH3	SIAH3	0.168476	6.42357e-06	positive correlation
SIAH1	SIAH1	0.233208	2.3608e-10	positive correlation
SHROOM2	SHROOM2	0.403157	7.09941e-30	positive correlation
SHPRH	SHPRH	0.279102	2.04228e-14	positive correlation
SHPK	SHPK	0.131616	0.000491216	positive correlation
SHF	SHF	0.184586	6.92461e-07	positive correlation
SHD	SHD	0.216045	4.94282e-09	positive correlation
SHC2	SHC2	0.250367	8.91471e-12	positive correlation
SHC1	SHC1	0.077526	0.0459009	positive correlation
SHANK2	SHANK2	0.360642	9.02953e-24	positive correlation
SHANK1	SHANK1	0.205624	2.75046e-08	positive correlation
SH3YL1	SH3YL1	0.260397	1.14709e-12	positive correlation
SH3PXD2A	SH3PXD2A	0.0864288	0.0252127	positive correlation
SH3GL3	SH3GL3	0.141835	0.000163465	positive correlation
SH3BP4	SH3BP4	0.0971508	0.0113066	positive correlation
SH3BGRL2	SH3BGRL2	0.0772575	0.0466841	positive correlation
SH2D3C	SH2D3C	0.145218	0.000111324	positive correlation
SH2B2	SH2B2	0.118665	0.00176381	positive correlation
SGTA	SGTA	0.0801901	0.0386841	positive correlation
SGSM1	SGSM1	0.227247	6.9662e-10	positive correlation
SGK494	SGK494	0.281695	1.13221e-14	positive correlation
SGIP1	SGIP1	0.18737	4.60068e-07	positive correlation
SGCB	SGCB	0.184319	7.20081e-07	positive correlation
SFT2D3	SFT2D3	0.108016	0.00461391	positive correlation
SFSWAP	SFSWAP	0.114486	0.00260053	positive correlation
SFRP1	SFRP1	0.143243	0.00013921	positive correlation
SFPQ	SFPQ	0.173887	3.09943e-06	positive correlation
SF3B3	SF3B3	0.279035	2.0716e-14	positive correlation
SF3B1	SF3B1	0.1649	1.02044e-05	positive correlation
SF3A2	SF3A2	0.102456	0.00737693	positive correlation
SF3A1	SF3A1	0.107395	0.00486675	positive correlation
SF1	SF1	0.189163	3.52917e-07	positive correlation
SEZ6L2	SEZ6L2	0.196344	1.1901e-07	positive correlation
SEZ6L	SEZ6L	0.104534	0.00620458	positive correlation
SETMAR	SETMAR	0.190244	3.00243e-07	positive correlation
SETDB1	SETDB1	0.425796	1.86486e-33	positive correlation
SETD7	SETD7	0.166314	8.4987e-06	positive correlation
SETD6	SETD6	0.208146	1.8294e-08	positive correlation
SETD5	SETD5	0.14597	0.000102183	positive correlation
SETD2	SETD2	0.148456	7.67753e-05	positive correlation
SETD1B	SETD1B	0.142404	0.000153226	positive correlation
SETD1A	SETD1A	0.137728	0.0002566	positive correlation
SETBP1	SETBP1	0.109503	0.00405859	positive correlation
SET	SET	0.091473	0.0174936	positive correlation
SESTD1	SESTD1	0.285689	4.54119e-15	positive correlation
SERTAD4-AS1	SERTAD4-AS1	0.111568	0.00338311	positive correlation
SERTAD4	SERTAD4	0.355543	4.09708e-23	positive correlation
SERP2	SERP2	0.229814	4.41494e-10	positive correlation
SERBP1	SERBP1	0.0770568	0.0472831	positive correlation
SEPHS1	SEPHS1	0.260421	1.14355e-12	positive correlation
SENP8	SENP8	0.0809896	0.036694	positive correlation
SENP7	SENP7	0.179214	1.49151e-06	positive correlation
SENP6	SENP6	0.11522	0.00243104	positive correlation
SENP1	SENP1	0.128053	0.000708031	positive correlation
SEMA6D	SEMA6D	0.199604	7.16635e-08	positive correlation
SEMA6A	SEMA6A	0.137795	0.000254742	positive correlation
SEMA4G	SEMA4G	0.291449	1.17122e-15	positive correlation
SEMA4F	SEMA4F	0.0991871	0.00961841	positive correlation
SEMA4D	SEMA4D	0.0778138	0.0451024	positive correlation
SEMA4C	SEMA4C	0.227033	7.21575e-10	positive correlation
SEH1L	SEH1L	0.0816366	0.0351377	positive correlation
SECISBP2	SECISBP2	0.184213	7.30226e-07	positive correlation
SEC63	SEC63	0.209141	1.55725e-08	positive correlation
SEC24B	SEC24B	0.127421	0.000754774	positive correlation
SEC24A	SEC24A	0.142413	0.000153079	positive correlation
SEC23B	SEC23B	0.0974427	0.0110435	positive correlation
SEC16A	SEC16A	0.139961	0.000201197	positive correlation
SDK1	SDK1	0.236985	1.1707e-10	positive correlation
SDCCAG8	SDCCAG8	0.119264	0.00166686	positive correlation
SCRT1	SCRT1	0.35676	2.89939e-23	positive correlation
SCRN3	SCRN3	0.18428	7.23809e-07	positive correlation
SCRIB	SCRIB	0.183349	8.26749e-07	positive correlation
SCN9A	SCN9A	0.132612	0.000442979	positive correlation
SCN8A	SCN8A	0.343338	1.42158e-21	positive correlation
SCN5A	SCN5A	0.0953385	0.0130108	positive correlation
SCN3B	SCN3B	0.148157	7.94067e-05	positive correlation
SCN3A	SCN3A	0.272087	9.54343e-14	positive correlation
SCN2A	SCN2A	0.245293	2.4027e-11	positive correlation
SCML4	SCML4	0.159105	2.12409e-05	positive correlation
SCML2	SCML2	0.129604	0.000604436	positive correlation
SCMH1	SCMH1	0.0978079	0.0107279	positive correlation
SCLY	SCLY	0.207575	2.0022e-08	positive correlation
SCLT1	SCLT1	0.114346	0.00263207	positive correlation
SCG5	SCG5	0.228304	5.76164e-10	positive correlation
SCG3	SCG3	0.159552	2.00941e-05	positive correlation
SCFD2	SCFD2	0.108245	0.00452743	positive correlation
SCAPER	SCAPER	0.337785	7.1204e-21	positive correlation
SCAP	SCAP	0.117072	0.00205217	positive correlation
SCAMP5	SCAMP5	0.208409	1.75491e-08	positive correlation
SCAMP1	SCAMP1	0.145249	0.000110949	positive correlation
SCAI	SCAI	0.191447	2.49984e-07	positive correlation
SCAF8	SCAF8	0.248433	1.3082e-11	positive correlation
SCAF4	SCAF4	0.152372	4.83824e-05	positive correlation
SBK1	SBK1	0.338635	5.5656e-21	positive correlation
SBF2	SBF2	0.304629	4.67286e-17	positive correlation
SBF1	SBF1	0.0874987	0.0233363	positive correlation
SATB1	SATB1	0.160181	1.85599e-05	positive correlation
SASS6	SASS6	0.175085	2.63752e-06	positive correlation
SART3	SART3	0.200017	6.71369e-08	positive correlation
SARM1	SARM1	0.382819	8.12016e-27	positive correlation
SAPCD2	SAPCD2	0.146359	9.77332e-05	positive correlation
SAP30	SAP30	0.149051	7.172e-05	positive correlation
SAP130	SAP130	0.209895	1.37356e-08	positive correlation
SAMM50	SAMM50	0.180437	1.25844e-06	positive correlation
SAMD4B	SAMD4B	0.0882747	0.0221	positive correlation
SAMD14	SAMD14	0.171883	4.06715e-06	positive correlation
SAMD10	SAMD10	0.16979	5.38732e-06	positive correlation
SAMD1	SAMD1	0.148765	7.40907e-05	positive correlation
SALL2	SALL2	0.428431	6.76914e-34	positive correlation
SAFB2	SAFB2	0.12531	0.000930997	positive correlation
SAFB	SAFB	0.234753	1.77365e-10	positive correlation
SACS	SACS	0.283279	7.88548e-15	positive correlation
SAAL1	SAAL1	0.0860724	0.0258464	positive correlation
RYR3	RYR3	0.10932	0.00412537	positive correlation
RYR2	RYR2	0.188526	3.87344e-07	positive correlation
RYBP	RYBP	0.113343	0.00288337	positive correlation
RWDD2A	RWDD2A	0.103064	0.00701712	positive correlation
RUVBL1	RUVBL1	0.0806312	0.0375551	positive correlation
RUSC2	RUSC2	0.241683	4.81929e-11	positive correlation
RUNX1T1	RUNX1T1	0.265199	4.19039e-13	positive correlation
RUNDC3B	RUNDC3B	0.241591	4.90366e-11	positive correlation
RUFY3	RUFY3	0.176371	2.20644e-06	positive correlation
RUFY2	RUFY2	0.283858	6.91237e-15	positive correlation
RTTN	RTTN	0.199348	7.45385e-08	positive correlation
RTN4RL1	RTN4RL1	0.166556	8.23697e-06	positive correlation
RTN4R	RTN4R	0.0815857	0.0352498	positive correlation
RTN2	RTN2	0.207267	2.10548e-08	positive correlation
RTN1	RTN1	0.248531	1.2837e-11	positive correlation
RTKN2	RTKN2	0.191342	2.53855e-07	positive correlation
RTF1	RTF1	0.273481	7.10188e-14	positive correlation
RTEL1	RTEL1	0.0828537	0.0323561	positive correlation
RSRC1	RSRC1	0.144814	0.0001164	positive correlation
RSPRY1	RSPRY1	0.293927	6.49139e-16	positive correlation
RSL1D1	RSL1D1	0.14297	0.00014367	positive correlation
RSF1	RSF1	0.126561	0.00082305	positive correlation
RSBN1	RSBN1	0.179103	1.51508e-06	positive correlation
RSAD1	RSAD1	0.10005	0.00897832	positive correlation
RRP1B	RRP1B	0.257189	2.23683e-12	positive correlation
RRP15	RRP15	0.122141	0.00126811	positive correlation
RRP1	RRP1	0.107812	0.00469551	positive correlation
RRN3P1	RRN3P1	0.108526	0.00441925	positive correlation
RRN3	RRN3	0.199716	7.04189e-08	positive correlation
RRM2	RRM2	0.236462	1.29052e-10	positive correlation
RRM1	RRM1	0.0844015	0.0290715	positive correlation
RPUSD4	RPUSD4	0.119504	0.00162915	positive correlation
RPTOR	RPTOR	0.124495	0.00100809	positive correlation
RPS6KL1	RPS6KL1	0.274063	6.25161e-14	positive correlation
RPS6KB1	RPS6KB1	0.168163	6.6911e-06	positive correlation
RPS6KA6	RPS6KA6	0.254215	4.09976e-12	positive correlation
RPS6KA5	RPS6KA5	0.166648	8.14044e-06	positive correlation
RPS5	RPS5	0.0809218	0.0368433	positive correlation
RPS23	RPS23	0.0793468	0.0408567	positive correlation
RPRD2	RPRD2	0.220527	2.26572e-09	positive correlation
RPRD1B	RPRD1B	0.168198	6.66223e-06	positive correlation
RPRD1A	RPRD1A	0.23797	9.75211e-11	positive correlation
RPP30	RPP30	0.0863763	0.0253002	positive correlation
RPP14	RPP14	0.120596	0.00146736	positive correlation
RPL7L1	RPL7L1	0.23852	8.79858e-11	positive correlation
RPL7	RPL7	0.0773281	0.0464876	positive correlation
RPL6	RPL6	0.136013	0.000308674	positive correlation
RPL37A	RPL37A	0.114381	0.00262385	positive correlation
RPL32P3	RPL32P3	0.155031	3.50276e-05	positive correlation
RPL23A	RPL23A	0.0931378	0.0154171	positive correlation
RPL18	RPL18	0.0902712	0.0190684	positive correlation
RPL10A	RPL10A	0.0933162	0.0152166	positive correlation
RPIA	RPIA	0.153577	4.18174e-05	positive correlation
RPH3A	RPH3A	0.105523	0.0057052	positive correlation
RPGRIP1L	RPGRIP1L	0.233436	2.26433e-10	positive correlation
RPAP1	RPAP1	0.12482	0.000977934	positive correlation
RPAIN	RPAIN	0.285244	5.01049e-15	positive correlation
RPA1	RPA1	0.114772	0.00253454	positive correlation
RP9P	RP9P	0.135501	0.00032617	positive correlation
ROCK2	ROCK2	0.352973	8.76191e-23	positive correlation
ROBO2	ROBO2	0.145738	0.000104991	positive correlation
ROBO1	ROBO1	0.144996	0.000114117	positive correlation
RNPS1	RNPS1	0.0868844	0.0243945	positive correlation
RNPC3	RNPC3	0.0918795	0.0169751	positive correlation
RNMT	RNMT	0.228821	5.27044e-10	positive correlation
RNGTT	RNGTT	0.090632	0.0186027	positive correlation
RNFT2	RNFT2	0.115984	0.00226564	positive correlation
RNF44	RNF44	0.286584	3.69232e-15	positive correlation
RNF40	RNF40	0.116491	0.00216183	positive correlation
RNF38	RNF38	0.160463	1.79398e-05	positive correlation
RNF24	RNF24	0.320586	7.97719e-19	positive correlation
RNF219	RNF219	0.201741	5.12692e-08	positive correlation
RNF214	RNF214	0.22835	5.71283e-10	positive correlation
RNF208	RNF208	0.173398	3.31078e-06	positive correlation
RNF207	RNF207	0.0808894	0.0369268	positive correlation
RNF20	RNF20	0.112727	0.00304841	positive correlation
RNF182	RNF182	0.140292	0.000194118	positive correlation
RNF169	RNF169	0.156993	2.75989e-05	positive correlation
RNF157	RNF157	0.2716	1.05599e-13	positive correlation
RNF152	RNF152	0.083371	0.031244	positive correlation
RNF150	RNF150	0.159621	1.99288e-05	positive correlation
RNF146	RNF146	0.112155	0.00320876	positive correlation
RNF145	RNF145	0.139043	0.00022245	positive correlation
RNF144A	RNF144A	0.456403	8.59719e-39	positive correlation
RNF138	RNF138	0.137968	0.000250015	positive correlation
RNF112	RNF112	0.222729	1.54316e-09	positive correlation
RNF111	RNF111	0.195028	1.45707e-07	positive correlation
RNASEH2A	RNASEH2A	0.0904976	0.0187775	positive correlation
RNASEH1	RNASEH1	0.200706	6.03773e-08	positive correlation
RMND5A	RMND5A	0.144125	0.000126071	positive correlation
RMND1	RMND1	0.233754	2.13859e-10	positive correlation
RMI1	RMI1	0.229035	5.07308e-10	positive correlation
RIPPLY2	RIPPLY2	0.337717	7.19335e-21	positive correlation
RIOK1	RIOK1	0.121909	0.00129606	positive correlation
RIMS4	RIMS4	0.193536	1.83038e-07	positive correlation
RIMS3	RIMS3	0.131352	0.000505163	positive correlation
RIMS2	RIMS2	0.311298	8.72981e-18	positive correlation
RIMS1	RIMS1	0.269834	1.54873e-13	positive correlation
RIMBP2	RIMBP2	0.318498	1.35673e-18	positive correlation
RICTOR	RICTOR	0.157726	2.5251e-05	positive correlation
RIC8B	RIC8B	0.106791	0.00512766	positive correlation
RIC3	RIC3	0.141337	0.000172863	positive correlation
RHOU	RHOU	0.152697	4.64951e-05	positive correlation
RHOT1	RHOT1	0.155039	3.49986e-05	positive correlation
RHOBTB3	RHOBTB3	0.263825	5.6113e-13	positive correlation
RHOBTB1	RHOBTB1	0.111899	0.00328676	positive correlation
RHNO1	RHNO1	0.0993914	0.00946126	positive correlation
RGS7	RGS7	0.145841	0.000103742	positive correlation
RGS17	RGS17	0.168161	6.68985e-06	positive correlation
RGS12	RGS12	0.293292	7.51538e-16	positive correlation
RGS11	RGS11	0.268199	2.20283e-13	positive correlation
RGP1	RGP1	0.143423	0.00013641	positive correlation
RGMB	RGMB	0.183398	8.21e-07	positive correlation
RFXAP	RFXAP	0.238585	8.70661e-11	positive correlation
RFX7	RFX7	0.286914	3.41712e-15	positive correlation
RFX3	RFX3	0.196259	1.20454e-07	positive correlation
RFWD3	RFWD3	0.127229	0.000769383	positive correlation
RFPL3	RFPL3	0.0774657	0.0460878	positive correlation
RFC4	RFC4	0.0996681	0.00925994	positive correlation
RFC3	RFC3	0.158308	2.34843e-05	positive correlation
REV3L	REV3L	0.232352	2.76826e-10	positive correlation
REV1	REV1	0.245131	2.47406e-11	positive correlation
RERE	RERE	0.0793235	0.0409068	positive correlation
REPS1	REPS1	0.216003	4.9766e-09	positive correlation
REPIN1	REPIN1	0.127166	0.000774288	positive correlation
REM2	REM2	0.194834	1.49939e-07	positive correlation
REEP2	REEP2	0.193132	1.94138e-07	positive correlation
REEP1	REEP1	0.237347	1.09505e-10	positive correlation
RECQL4	RECQL4	0.206635	2.3328e-08	positive correlation
REC8	REC8	0.190996	2.67674e-07	positive correlation
RCOR3	RCOR3	0.238744	8.44368e-11	positive correlation
RCOR2	RCOR2	0.114601	0.00257378	positive correlation
RCOR1	RCOR1	0.183742	7.8114e-07	positive correlation
RCCD1	RCCD1	0.189086	3.56896e-07	positive correlation
RCC2	RCC2	0.213438	7.6446e-09	positive correlation
RCBTB2	RCBTB2	0.216865	4.2943e-09	positive correlation
RCBTB1	RCBTB1	0.122009	0.00128381	positive correlation
RC3H1	RC3H1	0.159555	2.00936e-05	positive correlation
RBPJ	RBPJ	0.11129	0.00346658	positive correlation
RBP1	RBP1	0.0903347	0.0189807	positive correlation
RBMXL1	RBMXL1	0.180496	1.24888e-06	positive correlation
RBMS3	RBMS3	0.242366	4.2181e-11	positive correlation
RBM5	RBM5	0.149603	6.72336e-05	positive correlation
RBM4B	RBM4B	0.23644	1.29431e-10	positive correlation
RBM39	RBM39	0.0845287	0.0288188	positive correlation
RBM33	RBM33	0.100094	0.00894804	positive correlation
RBM26	RBM26	0.210798	1.18415e-08	positive correlation
RBM25	RBM25	0.176264	2.24061e-06	positive correlation
RBM22	RBM22	0.144763	0.000117051	positive correlation
RBM19	RBM19	0.0781138	0.0442368	positive correlation
RBM18	RBM18	0.117336	0.0020003	positive correlation
RBM17	RBM17	0.0782693	0.0437869	positive correlation
RBM15B	RBM15B	0.21798	3.54182e-09	positive correlation
RBM14	RBM14	0.213985	7.00042e-09	positive correlation
RBM12B	RBM12B	0.220232	2.3829e-09	positive correlation
RBM12	RBM12	0.259747	1.31818e-12	positive correlation
RBM10	RBM10	0.273423	7.18739e-14	positive correlation
RBL1	RBL1	0.0989181	0.0098303	positive correlation
RBFOX2	RBFOX2	0.386944	2.00161e-27	positive correlation
RBFOX1	RBFOX1	0.184667	6.84209e-07	positive correlation
RBFA	RBFA	0.129719	0.000597543	positive correlation
RBBP9	RBBP9	0.0983414	0.0102982	positive correlation
RBBP6	RBBP6	0.171803	4.10858e-06	positive correlation
RBAK	RBAK	0.0789368	0.0419601	positive correlation
RB1CC1	RB1CC1	0.0831055	0.0317881	positive correlation
RAVER2	RAVER2	0.23941	7.44993e-11	positive correlation
RASL11B	RASL11B	0.0998573	0.00912136	positive correlation
RASL10B	RASL10B	0.0867123	0.0247113	positive correlation
RASA1	RASA1	0.150232	6.24756e-05	positive correlation
RAPGEF6	RAPGEF6	0.313287	5.23194e-18	positive correlation
RAPGEF4	RAPGEF4	0.179253	1.48346e-06	positive correlation
RAPGEF2	RAPGEF2	0.160747	1.73085e-05	positive correlation
RAP1GAP2	RAP1GAP2	0.123339	0.00112691	positive correlation
RANBP9	RANBP9	0.116622	0.00213774	positive correlation
RANBP6	RANBP6	0.149941	6.46502e-05	positive correlation
RANBP3	RANBP3	0.0874729	0.0233808	positive correlation
RANBP2	RANBP2	0.117997	0.00187906	positive correlation
RANBP17	RANBP17	0.25999	1.25056e-12	positive correlation
RANBP1	RANBP1	0.0895971	0.0200546	positive correlation
RALGPS1	RALGPS1	0.203708	3.75149e-08	positive correlation
RALGDS	RALGDS	0.337491	7.66006e-21	positive correlation
RALGAPB	RALGAPB	0.136658	0.000288094	positive correlation
RALGAPA2	RALGAPA2	0.122757	0.00119276	positive correlation
RALGAPA1	RALGAPA1	0.157447	2.61388e-05	positive correlation
RAI1	RAI1	0.400161	2.01579e-29	positive correlation
RAF1	RAF1	0.131583	0.000492961	positive correlation
RAE1	RAE1	0.109231	0.00415595	positive correlation
RADIL	RADIL	0.401493	1.27442e-29	positive correlation
RAD54L2	RAD54L2	0.280349	1.5391e-14	positive correlation
RAD54L	RAD54L	0.110837	0.00360904	positive correlation
RAD54B	RAD54B	0.132804	0.000433975	positive correlation
RAD52	RAD52	0.13067	0.000542306	positive correlation
RAD51D	RAD51D	0.0810765	0.0364769	positive correlation
RAD51AP1	RAD51AP1	0.127067	0.000782127	positive correlation
RAD51	RAD51	0.116499	0.00216073	positive correlation
RAD21	RAD21	0.104635	0.00615294	positive correlation
RAD18	RAD18	0.159065	2.13458e-05	positive correlation
RACGAP1	RACGAP1	0.194959	1.47225e-07	positive correlation
RAC3	RAC3	0.18015	1.30853e-06	positive correlation
RAB9B	RAB9B	0.175455	2.5058e-06	positive correlation
RAB6B	RAB6B	0.209039	1.5833e-08	positive correlation
RAB40C	RAB40C	0.0990802	0.00970183	positive correlation
RAB40B	RAB40B	0.273151	7.62193e-14	positive correlation
RAB3A	RAB3A	0.191868	2.34819e-07	positive correlation
RAB39A	RAB39A	0.11007	0.00386429	positive correlation
RAB33B	RAB33B	0.0931995	0.0153485	positive correlation
RAB33A	RAB33A	0.123315	0.00112964	positive correlation
RAB30	RAB30	0.137347	0.000267691	positive correlation
RAB11FIP4	RAB11FIP4	0.280831	1.37367e-14	positive correlation
RAB11FIP3	RAB11FIP3	0.255782	2.97071e-12	positive correlation
RAB11FIP2	RAB11FIP2	0.098863	0.00987345	positive correlation
RAB10	RAB10	0.160206	1.85013e-05	positive correlation
R3HDM2	R3HDM2	0.187517	4.50442e-07	positive correlation
R3HDM1	R3HDM1	0.350354	1.85823e-22	positive correlation
QTRT1	QTRT1	0.0971052	0.0113463	positive correlation
QSER1	QSER1	0.157544	2.58208e-05	positive correlation
QRICH2	QRICH2	0.210198	1.30841e-08	positive correlation
QRICH1	QRICH1	0.172925	3.53245e-06	positive correlation
PYGO1	PYGO1	0.248305	1.33937e-11	positive correlation
PYGB	PYGB	0.0905905	0.0186558	positive correlation
PYCR1	PYCR1	0.280837	1.37279e-14	positive correlation
PXDN	PXDN	0.272069	9.56014e-14	positive correlation
PWWP2B	PWWP2B	0.0780422	0.0444385	positive correlation
PWWP2A	PWWP2A	0.12759	0.000741288	positive correlation
PWP1	PWP1	0.137751	0.000255977	positive correlation
PUS7L	PUS7L	0.197338	1.02078e-07	positive correlation
PUS7	PUS7	0.199403	7.3932e-08	positive correlation
PUS3	PUS3	0.103681	0.00666723	positive correlation
PURG	PURG	0.356377	3.2431e-23	positive correlation
PUM2	PUM2	0.302891	7.24994e-17	positive correlation
PUM1	PUM1	0.154365	3.79643e-05	positive correlation
PTPRS	PTPRS	0.243704	3.25437e-11	positive correlation
PTPRR	PTPRR	0.0839639	0.0299962	positive correlation
PTPRO	PTPRO	0.208051	1.85811e-08	positive correlation
PTPRN2	PTPRN2	0.118218	0.00183995	positive correlation
PTPRF	PTPRF	0.132064	0.000469127	positive correlation
PTPRD	PTPRD	0.229144	4.97388e-10	positive correlation
PTPN4	PTPN4	0.0925789	0.0160918	positive correlation
PTPN23	PTPN23	0.0878578	0.0227681	positive correlation
PTPN21	PTPN21	0.219314	2.80264e-09	positive correlation
PTOV1	PTOV1	0.22289	1.50017e-09	positive correlation
PTMA	PTMA	0.133998	0.000383016	positive correlation
PTK7	PTK7	0.086975	0.0242433	positive correlation
PTK2	PTK2	0.165654	9.24954e-06	positive correlation
PTH2R	PTH2R	0.128746	0.00065972	positive correlation
PTGR2	PTGR2	0.0809866	0.0366977	positive correlation
PTCHD1	PTCHD1	0.186165	5.49752e-07	positive correlation
PTCH1	PTCH1	0.200417	6.31299e-08	positive correlation
PTCD3	PTCD3	0.187671	4.40872e-07	positive correlation
PTBP2	PTBP2	0.324094	3.16649e-19	positive correlation
PSRC1	PSRC1	0.15435	3.80293e-05	positive correlation
PSPH	PSPH	0.095197	0.013153	positive correlation
PSPC1	PSPC1	0.138863	0.000226673	positive correlation
PSMF1	PSMF1	0.107497	0.004825	positive correlation
PSMD3	PSMD3	0.146269	9.87332e-05	positive correlation
PSMD11	PSMD11	0.0812383	0.0360905	positive correlation
PSMB7	PSMB7	0.0848561	0.0281518	positive correlation
PSIP1	PSIP1	0.195527	1.34807e-07	positive correlation
PSD3	PSD3	0.129881	0.000588067	positive correlation
PSD2	PSD2	0.207754	1.94594e-08	positive correlation
PSD	PSD	0.142213	0.000156642	positive correlation
PRUNE	PRUNE	0.0776587	0.0455518	positive correlation
PRTG	PRTG	0.345939	6.6805e-22	positive correlation
PRTFDC1	PRTFDC1	0.132619	0.000442711	positive correlation
PRSS12	PRSS12	0.0935522	0.0149378	positive correlation
PRRT2	PRRT2	0.234094	2.00584e-10	positive correlation
PRRG3	PRRG3	0.098173	0.0104285	positive correlation
PRRC2C	PRRC2C	0.120592	0.00146774	positive correlation
PRRC2B	PRRC2B	0.346747	5.33772e-22	positive correlation
PRRC2A	PRRC2A	0.242504	4.1062e-11	positive correlation
PRR3	PRR3	0.20559	2.76477e-08	positive correlation
PRR22	PRR22	0.0890074	0.0209467	positive correlation
PRR14L	PRR14L	0.136497	0.000293072	positive correlation
PRR14	PRR14	0.170438	4.9368e-06	positive correlation
PRR12	PRR12	0.257074	2.28967e-12	positive correlation
PRR11	PRR11	0.0885102	0.0217352	positive correlation
PRPSAP2	PRPSAP2	0.233318	2.31232e-10	positive correlation
PRPF8	PRPF8	0.298459	2.15131e-16	positive correlation
PRPF6	PRPF6	0.216887	4.28041e-09	positive correlation
PRPF4B	PRPF4B	0.18628	5.41017e-07	positive correlation
PRPF40B	PRPF40B	0.172265	3.86843e-06	positive correlation
PRPF4	PRPF4	0.0806791	0.0374364	positive correlation
PRPF39	PRPF39	0.246517	1.89426e-11	positive correlation
PRPF38A	PRPF38A	0.0825447	0.0330353	positive correlation
PRPF31	PRPF31	0.119211	0.00167391	positive correlation
PRPF3	PRPF3	0.142127	0.000158123	positive correlation
PROX1	PROX1	0.272878	8.07219e-14	positive correlation
PROSER1	PROSER1	0.261898	8.41511e-13	positive correlation
PROM2	PROM2	0.244866	2.59794e-11	positive correlation
PRMT7	PRMT7	0.173511	3.26124e-06	positive correlation
PRMT6	PRMT6	0.100147	0.00890939	positive correlation
PRMT1	PRMT1	0.13683	0.000282924	positive correlation
PRKY	PRKY	0.10901	0.00423652	positive correlation
PRKX	PRKX	0.325686	2.06253e-19	positive correlation
PRKRIP1	PRKRIP1	0.103018	0.00704401	positive correlation
PRKRA	PRKRA	0.22318	1.42631e-09	positive correlation
PRKDC	PRKDC	0.17092	4.62796e-06	positive correlation
PRKCZ	PRKCZ	0.0965756	0.0118182	positive correlation
PRKCI	PRKCI	0.116237	0.00221214	positive correlation
PRKCE	PRKCE	0.284014	6.66572e-15	positive correlation
PRKCB	PRKCB	0.0914649	0.0175007	positive correlation
PRKAR2B	PRKAR2B	0.189298	3.4593e-07	positive correlation
PRKAR2A	PRKAR2A	0.107611	0.00477773	positive correlation
PRKAR1B	PRKAR1B	0.199442	7.34984e-08	positive correlation
PRKACB	PRKACB	0.101478	0.0079986	positive correlation
PRKAB2	PRKAB2	0.23731	1.10212e-10	positive correlation
PRKAB1	PRKAB1	0.0981732	0.0104297	positive correlation
PRKAA2	PRKAA2	0.188609	3.82751e-07	positive correlation
PRIM2	PRIM2	0.162895	1.32241e-05	positive correlation
PRIM1	PRIM1	0.176387	2.20173e-06	positive correlation
PREPL	PREPL	0.245387	2.36134e-11	positive correlation
PREP	PREP	0.2583	1.77896e-12	positive correlation
PRDX2	PRDX2	0.210174	1.31364e-08	positive correlation
PRDM11	PRDM11	0.175318	2.55382e-06	positive correlation
PRDM10	PRDM10	0.346797	5.28776e-22	positive correlation
PRCD	PRCD	0.156289	3.00642e-05	positive correlation
PRCC	PRCC	0.20038	6.34555e-08	positive correlation
PRC1	PRC1	0.220091	2.44304e-09	positive correlation
PQBP1	PQBP1	0.0831853	0.0316314	positive correlation
PPRC1	PPRC1	0.17197	4.02539e-06	positive correlation
PPP5C	PPP5C	0.122817	0.00118574	positive correlation
PPP4R1	PPP4R1	0.122985	0.00116642	positive correlation
PPP3CB	PPP3CB	0.0984941	0.0101739	positive correlation
PPP3CA	PPP3CA	0.0872749	0.0237312	positive correlation
PPP2R5E	PPP2R5E	0.181461	1.08613e-06	positive correlation
PPP2R3A	PPP2R3A	0.208787	1.65224e-08	positive correlation
PPP2R2D	PPP2R2D	0.129825	0.000591125	positive correlation
PPP2R2C	PPP2R2C	0.124328	0.00102485	positive correlation
PPP2R1A	PPP2R1A	0.149443	6.85129e-05	positive correlation
PPP1R9B	PPP1R9B	0.0762674	0.0497585	positive correlation
PPP1R9A	PPP1R9A	0.150406	6.11791e-05	positive correlation
PPP1R3E	PPP1R3E	0.0902286	0.0191243	positive correlation
PPP1R26	PPP1R26	0.111742	0.00332996	positive correlation
PPP1R13B	PPP1R13B	0.0966253	0.011779	positive correlation
[truncated: 7,406 more rows]

## Sheet: Table S4
The 583-gene list shown in Fig. 2C-i.
[truncated: 584 more rows]

## Sheet: Table S5
Genes significantly correlated with MYCN expression in the TARGET cohort (n=161).
[truncated: 11,013 more rows]

[truncated: 9 more sheets: Table S6, Table S7, Table S8, Table S9, Table S10, Table S11, Table S12, Table S13, Table S14]
